# Supplementary material for: Genome-Wide Analysis of the PvHsp20 Family in Switchgrass: Motif, Genomic Organization, and Identification of Stress or Developmental-Related Hsp20s
Source: Front Plant Sci. 2017 Jun 9;8:1024. doi: 10.3389/fpls.2017.01024 (PMC5465300; doi:10.3389/fpls.2017.01024)
Supplement: Supplementary file 1 [file DataSheet1.XLSX]

## Sheet: Sheet1
Additional file 1: Summary of sHsps and Acds in switchgrass. The names of proteins in this study, gene identifier in the Phytozome database, chromosomal localization, Isoelectric points (PI) value, molecular weight (MW), were presented. Transcript sequence, cds sequence, genomic sequence, and protein sequence were also displayed in this table.
Gene name	ID	Chromosome	Isoelectric points (PI)	Molecular weight (Da)	Location	Transcript sequence	cds sequence	Genomic sequence	protein sequence
sHsps
PvHsp20-11.6	Pavir.J23149.1	contig252738	6.12	11638.41	104-438	ATGGAGGACGGTGGCACGGCGTACGGGACCGGCCTCTCCGGGCACGGGTGGTGGTTGTCCAAGGAGGATGCCGACGCGATGCAGCTGAAGGTGGCAATGC CGGGGCTGGGGAAGGAGCACGTCAAGGTGTCCACGGAGAAGAACATCCTGGTGATCAAGGGCGAGGGCGACAAGGACCCCGAGGACAGCAAGGGCCCCCT CCCCGCGGAGGCCTTCAAGATGGACCAGATTAAGGCGAAGATGAGCAACGGCGTGCTCAAGGTGACCGTTCCCAAGATCAAGGCCGAGGAGCGCAAGGAC GTGTTCCAGATCAAGGTCGAGTAG	ATGGAGGACGGTGGCACGGCGTACGGGACCGGCCTCTCCGGGCACGGGTGGTGGTTGTCCAAGGAGGATGCCGACGCGATGCAGCTGAAGGTGGCAATGC CGGGGCTGGGGAAGGAGCACGTCAAGGTGTCCACGGAGAAGAACATCCTGGTGATCAAGGGCGAGGGCGACAAGGACCCCGAGGACAGCAAGGGCCCCCT CCCCGCGGAGGCCTTCAAGATGGACCAGATTAAGGCGAAGATGAGCAACGGCGTGCTCAAGGTGACCGTTCCCAAGATCAAGGCCGAGGAGCGCAAGGAC GTGTTCCAGATCAAGGTCGAGTAG	ATGGAGGACGGTGGCACGGCGTACGGGACCGGCCTCTCCGGGCACGGGTGGTGGTTGTCCAAGGAGGATGCCGACGCGATGCAGCTGAAGGTGGCAATGC CGGGGCTGGGGAAGGAGCACGTCAAGGTGTCCACGGAGAAGAACATCCTGGTGATCAAGGGCGAGGGCGACAAGGACCCCGAGGACAGCAAGGGCCCCGC CGCTTCCAGCTCCCCGCGGAGGCCTTCAAGATGGACCAGATTAAGGCGAAGATGAGCAACGGCGTGCTCAAGGTGACCGTTCCCAAGATCAAGGCCGAGG AGCGCAAGGACGTGTTCCAGATCAAGGTCGAGTAG	MEDGGTAYGTGLSGHGWWLSKEDADAMQLKVAMPGLGKEHVKVSTEKNILVIKGEGDKDPEDSKGPLPAEAFKMDQIKAKMSNGVLKVTVPKIKAEERKDVFQIKVE
PvHsp20-12.1	Pavir.Aa03438.1	Chr01a	8.08	12123.7	69904668-69905363	GCGGCGCCGGCGCTGGGGCTGCCGCCGTTCGCGACGGCGAGCATGGATTGGAAGGAGACGCCGACGGCGCACGTGTTCATGGCGGACCTCCCCGGGGTGC GGCGCGACGAGGTGAAGGTGGAGGTGGAGGAGGAGAAGGTGCTCAAGATCAGCGGGCAGCGGCAGCGCGCCGCCGAGGACAAGGGCGACCGGTGGCACCG CGTCGAGCGGAGCTCCGAGCGCTTCGTGCGCACCGTGCGGCTGCCGCCCAACGCCAACACCGACACCGTCCAGGCCACGCTCGAGAACGGCGTGCTCACC GTCACCGTGCCCAAGGACAGCGAACGCAAGGCCTACGGCCGCCTCATCCCCATCGCCAACTAGCTAGCTCCACGACTGATAAGTGATGACTCGACC…	ATGGATTGGAAGGAGACGCCGACGGCGCACGTGTTCATGGCGGACCTCCCCGGGGTGCGGCGCGACGAGGTGAAGGTGGAGGTGGAGGAGGAGAAGGTGC TCAAGATCAGCGGGCAGCGGCAGCGCGCCGCCGAGGACAAGGGCGACCGGTGGCACCGCGTCGAGCGGAGCTCCGAGCGCTTCGTGCGCACCGTGCGGCT GCCGCCCAACGCCAACACCGACACCGTCCAGGCCACGCTCGAGAACGGCGTGCTCACCGTCACCGTGCCCAAGGACAGCGAACGCAAGGCCTACGGCCGC CTCATCCCCATCGCCAACTAG	GCGGCGCCGGCGCTGGGGCTGCCGCCGTTCGCGACGGCGAGCATGGATTGGAAGGAGACGCCGACGGCGCACGTGTTCATGGCGGACCTCCCCGGGGTGC GGCGCGACGAGGTGAAGGTGGAGGTGGAGGAGGAGAAGGTGCTCAAGATCAGCGGGCAGCGGCAGCGCGCCGCCGAGGACAAGGGCGACCGGTGGCACCG CGTCGAGCGGAGCTCCGAGCGCTTCGTGCGCACCGTGCGGCTGCCGCCCAACGCCAACACCGACACCGTCCAGGCCACGCTCGAGAACGGCGTGCTCACC GTCACCGTGCCCAAGGACAGCGAACGCAAGGCCTACGGCCGCCTCATCCCCATCGCCAACTAGCTAGCTCCACGACTGATAAGTGATGACTCGACC…	MDWKETPTAHVFMADLPGVRRDEVKVEVEEEKVLKISGQRQRAAEDKGDRWHRVERSSERFVRTVRLPPNANTDTVQATLENGVLTVTVPKDSERKAYGRLIPIAN
PvHsp20-14.4	Pavir.Eb00769.1	Chr05b	7.94	14391.27	11499737-11500361	GACCTCTGGGACCCCTTCGACAGCATGTTCCGCTCCGTCGTCCCGTCGGCCGGCGCCTCCGACTCCGAGACCGCCGCCTTCGCCAACGCCCGCATTGACT GGAAGGAGACGCCCGAGGCGCACGTCTTCAAGGCCGACCTCCCCGGCGTCAAGAAGGAGGAGGTCAAGGTCGAGGTGGAGGACGGCAACGTCCTGGTCAT CAGCGGCCAGCGCAGCAAGGAGAAGGAGGACAAGAATGACAAGTGGCACCGCGTCGAGCGCAGCAGCGGCCAGTTCATGAGGCGGTTCCGCCTGCCGGAG AACGCCAAGGTCGACCAGGTGAAGGCCGGGCTGGAGAACGGCGTGCTCACCGTCACCGTGCCCAAGGCGGAGGAGAAGAAGCCTGAGGTGAAGAGC…	ATGTTCCGCTCCGTCGTCCCGTCGGCCGGCGCCTCCGACTCCGAGACCGCCGCCTTCGCCAACGCCCGCATTGACTGGAAGGAGACGCCCGAGGCGCACG TCTTCAAGGCCGACCTCCCCGGCGTCAAGAAGGAGGAGGTCAAGGTCGAGGTGGAGGACGGCAACGTCCTGGTCATCAGCGGCCAGCGCAGCAAGGAGAA GGAGGACAAGAATGACAAGTGGCACCGCGTCGAGCGCAGCAGCGGCCAGTTCATGAGGCGGTTCCGCCTGCCGGAGAACGCCAAGGTCGACCAGGTGAAG GCCGGGCTGGAGAACGGCGTGCTCACCGTCACCGTGCCCAAGGCGGAGGAGAAGAAGCCTGAGGTGAAGAGCATCCAGATCTCCAGTTAA	GACCTCTGGGACCCCTTCGACAGCATGTTCCGCTCCGTCGTCCCGTCGGCCGGCGCCTCCGACTCCGAGACCGCCGCCTTCGCCAACGCCCGCATTGACT GGAAGGAGACGCCCGAGGCGCACGTCTTCAAGGCCGACCTCCCCGGCGTCAAGAAGGAGGAGGTCAAGGTCGAGGTGGAGGACGGCAACGTCCTGGTCAT CAGCGGCCAGCGCAGCAAGGAGAAGGAGGACAAGAATGACAAGTGGCACCGCGTCGAGCGCAGCAGCGGCCAGTTCATGAGGCGGTTCCGCCTGCCGGAG AACGCCAAGGTCGACCAGGTGAAGGCCGGGCTGGAGAACGGCGTGCTCACCGTCACCGTGCCCAAGGCGGAGGAGAAGAAGCCTGAGGTGAAGAGC…	MFRSVVPSAGASDSETAAFANARIDWKETPEAHVFKADLPGVKKEEVKVEVEDGNVLVISGQRSKEKEDKNDKWHRVERSSGQFMRRFRLPENAKVDQVKAGLENGVLTVTVPKAEEKKPEVKSIQISS
PvHsp20-14.6	Pavir.J31300.1	contig370049	5.04	14632.3	771-1166	GGAGGAGCTGCTGCCACGGGCGCGGCGTACCGGCAGCGCACCGGGCGGACGCCGTGGGAGGTCAGGGAGCGCGCGGGGGAGTACCTGGTGCGGTTCGACA TGCCGGGGATGACGCGGGAGGACGTGCGGGTCAGCGTGCGGGACCGGACGCTGGTGGTGGCCGCCGAGAAGAAGGACGCGGCGGCGAAGGAGCAGCACGA GGACGAGGCGGACGAGGAGGAGGATCAGGGCGAGCCGTGGCCGGCGGCGAGCTTCGGCCGGTACAGGACGCGGTTCGAGCTGCCGGAGAACGTGGACGTG GAGAGGATCGCGGCCGAGGTGAGGGACGGCGTGCTCTACCTCACCATCCCCAAGTTGTCAGCCGGGGGCAAGGTCGTCAACATCCAGGTGCAGTGA	GGAGGAGCTGCTGCCACGGGCGCGGCGTACCGGCAGCGCACCGGGCGGACGCCGTGGGAGGTCAGGGAGCGCGCGGGGGAGTACCTGGTGCGGTTCGACA TGCCGGGGATGACGCGGGAGGACGTGCGGGTCAGCGTGCGGGACCGGACGCTGGTGGTGGCCGCCGAGAAGAAGGACGCGGCGGCGAAGGAGCAGCACGA GGACGAGGCGGACGAGGAGGAGGATCAGGGCGAGCCGTGGCCGGCGGCGAGCTTCGGCCGGTACAGGACGCGGTTCGAGCTGCCGGAGAACGTGGACGTG GAGAGGATCGCGGCCGAGGTGAGGGACGGCGTGCTCTACCTCACCATCCCCAAGTTGTCAGCCGGGGGCAAGGTCGTCAACATCCAGGTGCAGTGA	GGAGGAGCTGCTGCCACGGGCGCGGCGTACCGGCAGCGCACCGGGCGGACGCCGTGGGAGGTCAGGGAGCGCGCGGGGGAGTACCTGGTGCGGTTCGACA TGCCGGGGATGACGCGGGAGGACGTGCGGGTCAGCGTGCGGGACCGGACGCTGGTGGTGGCCGCCGAGAAGAAGGACGCGGCGGCGAAGGAGCAGCACGA GGACGAGGCGGACGAGGAGGAGGATCAGGGCGAGCCGTGGCCGGCGGCGAGCTTCGGCCGGTACAGGACGCGGTTCGAGCTGCCGGAGAACGTGGACGTG GAGAGGATCGCGGCCGAGGTGAGGGACGGCGTGCTCTACCTCACCATCCCCAAGTTGTCAGCCGGGGGCAAGGTCGTCAACATCCAGGTGCAGTGA	GGAAATGAAYRQRTGRTPWEVRERAGEYLVRFDMPGMTREDVRVSVRDRTLVVAAEKKDAAAKEQHEDEADEEEDQGEPWPAASFGRYRTRFELPENVDVERIAAEVRDGVLYLTIPKLSAGGKVVNIQVQ
PvHsp20-15.0a	Pavir.Eb00586.1	Chr05b	8.83	14998	9490971-9491381	ATGCAGTTAGCCACGCCAACAGACGTCTTCCGCTCCGTGGTGCCCGCGGCATCGACCGACCGCGACACCGCCGCCTTCGCCAGCGCGCGCATCGACTGGA AGGAGACCCCCGAGGCGCACGTCTTCAAGGCCGACCTCCCCGGCGTCAAGAAGGAGGAGGTCAAGGTCGAGGTGGACGACGGCAACGTCCTGGTGATCAG CGGCGAGCGCAGTAAGGAGAAGGAGGACAAGAACGACAAGTGGCACCGCGGCGAGCGCAGCAGCGGCAAGTTCCTCCGCCGGTTCCGCCTGCCGGAGAAC GCCAAGACGGGCCAGGTGAAGGCCGGGCTCGAGAACGGCGTGCTCACGGTCACCGTGCCAAAGGCCGAGGTCAAGAAGCCTGAGGTGAAGGCCATC…	ATGCAGTTAGCCACGCCAACAGACGTCTTCCGCTCCGTGGTGCCCGCGGCATCGACCGACCGCGACACCGCCGCCTTCGCCAGCGCGCGCATCGACTGGA AGGAGACCCCCGAGGCGCACGTCTTCAAGGCCGACCTCCCCGGCGTCAAGAAGGAGGAGGTCAAGGTCGAGGTGGACGACGGCAACGTCCTGGTGATCAG CGGCGAGCGCAGTAAGGAGAAGGAGGACAAGAACGACAAGTGGCACCGCGGCGAGCGCAGCAGCGGCAAGTTCCTCCGCCGGTTCCGCCTGCCGGAGAAC GCCAAGACGGGCCAGGTGAAGGCCGGGCTCGAGAACGGCGTGCTCACGGTCACCGTGCCAAAGGCCGAGGTCAAGAAGCCTGAGGTGAAGGCCATC…	ATGCAGTTAGCCACGCCAACAGACGTCTTCCGCTCCGTGGTGCCCGCGGCATCGACCGACCGCGACACCGCCGCCTTCGCCAGCGCGCGCATCGACTGGA AGGAGACCCCCGAGGCGCACGTCTTCAAGGCCGACCTCCCCGGCGTCAAGAAGGAGGAGGTCAAGGTCGAGGTGGACGACGGCAACGTCCTGGTGATCAG CGGCGAGCGCAGTAAGGAGAAGGAGGACAAGAACGACAAGTGGCACCGCGGCGAGCGCAGCAGCGGCAAGTTCCTCCGCCGGTTCCGCCTGCCGGAGAAC GCCAAGACGGGCCAGGTGAAGGCCGGGCTCGAGAACGGCGTGCTCACGGTCACCGTGCCAAAGGCCGAGGTCAAGAAGCCTGAGGTGAAGGCCATC…	MQLATPTDVFRSVVPAASTDRDTAAFASARIDWKETPEAHVFKADLPGVKKEEVKVEVDDGNVLVISGERSKEKEDKNDKWHRGERSSGKFLRRFRLPENAKTGQVKAGLENGVLTVTVPKAEVKKPEVKAIEISG
PvHsp20-15.0b	Pavir.J13801.1	contig158484	6.75	15002.02	824-1225	ATGTCGCTGGTGAGGCGCAGCAACGTGTTCGACCCCTTCGCCGACTTCTGGGACCCCTACGACGTCTTCCGCTCCGTGGTGCCCGCGGCGTCGACGGGCC GCGACACCGCCGCCTTCGCCGGCGCGCGCATCGACTGGAAGGAGACCCCCGAGGCGCACGTCTTCAAGGCCGACCTCCCCGGCGTCAAGAAGGAGGAGGT CAAGGTGGAGAAGGAGGACAAGAACGACAAGTGGCACTGCGTGGAGCGCAGCAACGGCAAGTTCCTCCGCCGGTTCCGCCTGCCGGAGAACGCCAAGACG GAGGAGGTGAAGGCCGGGCTGGAGAACGGCGTGCTCACGGTCACCGTGCCCAAGGCCGAGGTCCAGAAGCCCGAGGTGAAGGCCATCGAGATCTCC…	ATGTCGCTGGTGAGGCGCAGCAACGTGTTCGACCCCTTCGCCGACTTCTGGGACCCCTACGACGTCTTCCGCTCCGTGGTGCCCGCGGCGTCGACGGGCC GCGACACCGCCGCCTTCGCCGGCGCGCGCATCGACTGGAAGGAGACCCCCGAGGCGCACGTCTTCAAGGCCGACCTCCCCGGCGTCAAGAAGGAGGAGGT CAAGGTGGAGAAGGAGGACAAGAACGACAAGTGGCACTGCGTGGAGCGCAGCAACGGCAAGTTCCTCCGCCGGTTCCGCCTGCCGGAGAACGCCAAGACG GAGGAGGTGAAGGCCGGGCTGGAGAACGGCGTGCTCACGGTCACCGTGCCCAAGGCCGAGGTCCAGAAGCCCGAGGTGAAGGCCATCGAGATCTCC…	ATGTCGCTGGTGAGGCGCAGCAACGTGTTCGACCCCTTCGCCGACTTCTGGGACCCCTACGACGTCTTCCGCTCCGTGGTGCCCGCGGCGTCGACGGGCC GCGACACCGCCGCCTTCGCCGGCGCGCGCATCGACTGGAAGGAGACCCCCGAGGCGCACGTCTTCAAGGCCGACCTCCCCGGCGTCAAGAAGGAGGAGGT CAAGGTGGAGAAGGAGGACAAGAACGACAAGTGGCACTGCGTGGAGCGCAGCAACGGCAAGTTCCTCCGCCGGTTCCGCCTGCCGGAGAACGCCAAGACG GAGGAGGTGAAGGCCGGGCTGGAGAACGGCGTGCTCACGGTCACCGTGCCCAAGGCCGAGGTCCAGAAGCCCGAGGTGAAGGCCATCGAGATCTCC…	MSLVRRSNVFDPFADFWDPYDVFRSVVPAASTGRDTAAFAGARIDWKETPEAHVFKADLPGVKKEEVKVEKEDKNDKWHCVERSNGKFLRRFRLPENAKTEEVKAGLENGVLTVTVPKAEVQKPEVKAIEISG
PvHsp20-15.5b	Pavir.Db01718.1	Chr04b	6.92	15470.72	37925151-37925954	ATTTAAGCCTTCGTCCACCTTCCTCCCAACGAATTCCACGATTATTTCATCCCTTCCATCCAGCTCCGCTCCGATCTCGAGCTTTCTTGCTCCAAGCAGC GAGTGCCAAGTCCCAACAACAATGGCTGACTTCTTGTTCGGGAGCCCGTTCCGCCGCCTCTTCCACGCGCGGCCCTTCCCGGCCGTCGAGTGGTCCTCCT CCGCGGCGGCGGCCATGGACTGGGTGGAGACCCCGGCGTCGCACGTGCTCCGCATCAACGTGCCGGGGCTGGGCAAGGACGACGTCAAGGTCCAGGTCGA GGAAGGGAACGTGCTCACCGTCCAGGGCACCCCGCCCGCGGGGAAGGGGGAGAAGGACGCCGAGGACGGGGCGGTGTGGCACGTGGCGGAGCGCGG…	ATGGCTGACTTCTTGTTCGGGAGCCCGTTCCGCCGCCTCTTCCACGCGCGGCCCTTCCCGGCCGTCGAGTGGTCCTCCTCCGCGGCGGCGGCCATGGACT GGGTGGAGACCCCGGCGTCGCACGTGCTCCGCATCAACGTGCCGGGGCTGGGCAAGGACGACGTCAAGGTCCAGGTCGAGGAAGGGAACGTGCTCACCGT CCAGGGCACCCCGCCCGCGGGGAAGGGGGAGAAGGACGCCGAGGACGGGGCGGTGTGGCACGTGGCGGAGCGCGGCAAGCCGGAGTTCGCGCGCGCGGTG GCGCTGCCGGAGAACGTGCGGGTCGACGGGATCAGGGCCGGCGTGGAGAACGGGGTGCTCACCGTCGTGGTGCCCAAGGAGCCCGTCCCGGCCCGG…	ATTTAAGCCTTCGTCCACCTTCCTCCCAACGAATTCCACGATTATTTCATCCCTTCCATCCAGCTCCGCTCCGATCTCGAGCTTTCTTGCTCCAAGCAGC GAGTGCCAAGTCCCAACAACAATGGCTGACTTCTTGTTCGGGAGCCCGTTCCGCCGCCTCTTCCACGCGCGGCCCTTCCCGGCCGTCGAGTGGTCCTCCT CCGCGGCGGCGGCCATGGACTGGGTGGAGACCCCGGCGTCGCACGTGCTCCGCATCAACGTGCCGGGGCTGGGCAAGGACGACGTCAAGGTCCAGGTCGA GGAAGGGAACGTGCTCACCGTCCAGGGCACCCCGCCCGCGGGGAAGGGGGAGAAGGACGCCGAGGACGGGGCGGTGTGGCACGTGGCGGAGCGCGG…	MADFLFGSPFRRLFHARPFPAVEWSSSAAAAMDWVETPASHVLRINVPGLGKDDVKVQVEEGNVLTVQGTPPAGKGEKDAEDGAVWHVAERGKPEFARAVALPENVRVDGIRAGVENGVLTVVVPKEPVPARPKPRPIAVHSKL
PvHsp20-15.5c	Pavir.J32627.1	contig393739	11.48	15491.77	296-724	ATGGCTGACTTCTTGTTCGGGAGCCCGTTCCGCCGCCTCTTCCACGCGCTGCCCTTCCCGGCCGTCGAGTGGTCCTCCTCCGCGGCGGCGGCCATGGACT GGGTGGAGACCCCGGCGTCGCACGTGCTCCGCATCAACGTGCCGGGGCTGGGCAAGGACGACGTCAAGGTCCAGGTCGAGGAAGGGAACGTGCTCACCGT CCAGGGCACCCCGCCCGCGGGGAAGGGGAGAAGGACGCCGAGGACGGGGCGGTGTGGCAAGTGGCGGAGCGCGGCAAGCCGGAGTTCGCGCGCGCGGTGG CGCTGCCGGAGAACGTGCGGGTCGACGGGATCAGGGCCGGCGTGGAGAACGGGGTGCTCACCGTCGTGGTGCCCAAGGAGCCCGGCCCGGCCCAAG…	ATGGCTGACTTCTTGTTCGGGAGCCCGTTCCGCCGCCTCTTCCACGCGCTGCCCTTCCCGGCCGTCGAGTGGTCCTCCTCCGCGGCGGCGGCCATGGACT GGGTGGAGACCCCGGCGTCGCACGTGCTCCGCATCAACGTGCCGGGGCTGGGCAAGGACGACGTCAAGGTCCAGGTCGAGGAAGGGAACGTGCTCACCGT CCAGGGCACCCCGCCCGCGGGGAAGGGGAGAAGGACGCCGAGGACGGGGCGGTGTGGCAAGTGGCGGAGCGCGGCAAGCCGGAGTTCGCGCGCGCGGTGG CGCTGCCGGAGAACGTGCGGGTCGACGGGATCAGGGCCGGCGTGGAGAACGGGGTGCTCACCGTCGTGGTGCCCAAGGAGCCCGGCCCGGCCCAAG…	ATGGCTGACTTCTTGTTCGGGAGCCCGTTCCGCCGCCTCTTCCACGCGCTGCCCTTCCCGGCCGTCGAGTGGTCCTCCTCCGCGGCGGCGGCCATGGACT GGGTGGAGACCCCGGCGTCGCACGTGCTCCGCATCAACGTGCCGGGGCTGGGCAAGGACGACGTCAAGGTCCAGGTCGAGGAAGGGAACGTGCTCACCGT CCAGGGCACCCCGCCCGCGGGGAAGGGGAGAAGGACGCCGAGGACGGGGCGGTGTGGCAAGTGGCGGAGCGCGGCAAGCCGGAGTTCGCGCGCGCGGTGG CGCTGCCGGAGAACGTGCGGGTCGACGGGATCAGGGCCGGCGTGGAGAACGGGGTGCTCACCGTCGTGGTGCCCAAGGAGCCCGGCCCGGCCCAAG…	MADFLFGSPFRRLFHALPFPAVEWSSSAAAAMDWVETPASHVLRINVPGLGKDDVKVQVEEGNVLTVQGTPPAGKGRRTPRTGRCGKWRSAASRSSRARWRCRRTCGSTGSGPAWRTGCSPSWCPRSPARPKPRPIAVHSKL
PvHsp20-15.5a	Pavir.Da01355.1	Chr04a	6.92	15531.76	25192591-25193508	CCCCTGTTCTGGAACCATCTTCTGACGTGGACGCGTTCATAATTTAAGCCCTCGTCCACCCTCCTCCCAACGGATTTCTTTGTACGATTCCCATCCATTC CAGCTCCGCTCCGATCTCGAGCTTTCTTGCTCCAAGCCGCGCGCGAGTGCCATCAAATCAACAACAATGGCTGACTTGTTTGGGAGCCCGTTCCGCCGTC TCTTCCACTTGCGGCCCTTCCCGGCCGCCGAGTGGTCCTCCTCCGCGGCGGCGGCGGCCATGGACTGGGTGGAGACCCCGGCGTCGCACGTGCTCCGCAT CAACGTGCCGGGGCTGGGCAAGGACGACGTCAAGGTGCAGGTCGAGGAAGGGAACGTGCTCACCGTCCGGGGCGCCCCGCCGCCGGCGGGGAAGGG…	ATGGCTGACTTGTTTGGGAGCCCGTTCCGCCGTCTCTTCCACTTGCGGCCCTTCCCGGCCGCCGAGTGGTCCTCCTCCGCGGCGGCGGCGGCCATGGACT GGGTGGAGACCCCGGCGTCGCACGTGCTCCGCATCAACGTGCCGGGGCTGGGCAAGGACGACGTCAAGGTGCAGGTCGAGGAAGGGAACGTGCTCACCGT CCGGGGCGCCCCGCCGCCGGCGGGGAAGGGGGAGAAGGACGGCGAGGACGGGGCGGTGTGGCACGTGGCGGAGCGCGGGAAGCCGGAGTTCGAGCGCGCG GTGGCGCTGCCGGAGAACGTCCGGGTGGACGGGATCAGGGCCGGCGTGGAGAACGGGGTGCTCACCGTCGTGGTGCCCAAGGAGCCCGCCCCGGCC…	CCCCTGTTCTGGAACCATCTTCTGACGTGGACGCGTTCATAATTTAAGCCCTCGTCCACCCTCCTCCCAACGGATTTCTTTGTACGATTCCCATCCATTC CAGCTCCGCTCCGATCTCGAGCTTTCTTGCTCCAAGCCGCGCGCGAGTGCCATCAAATCAACAACAATGGCTGACTTGTTTGGGAGCCCGTTCCGCCGTC TCTTCCACTTGCGGCCCTTCCCGGCCGCCGAGTGGTCCTCCTCCGCGGCGGCGGCGGCCATGGACTGGGTGGAGACCCCGGCGTCGCACGTGCTCCGCAT CAACGTGCCGGGGCTGGGCAAGGACGACGTCAAGGTGCAGGTCGAGGAAGGGAACGTGCTCACCGTCCGGGGCGCCCCGCCGCCGGCGGGGAAGGG…	MADLFGSPFRRLFHLRPFPAAEWSSSAAAAAMDWVETPASHVLRINVPGLGKDDVKVQVEEGNVLTVRGAPPPAGKGEKDGEDGAVWHVAERGKPEFERAVALPENVRVDGIRAGVENGVLTVVVPKEPAPARPKPRPVPVHSKL
PvHsp20-16.0	Pavir.J11121.1	contig137010	6.59	15974	248-803	ATGGATTACTACTACCCGATGGAGGAGGAGGTGCACCAGCACCCGGGGGGGCTCCAGCCGCCACAGCTGCCGTGGCAGTGGCAGTGGCGCCTCTTTCGCC CTCCTCAGCCGCGCCGGCCGGTGAACCACGTCAGCTGGGAGGAGACCGCTGCCGCGCACCTCTTCTCTGCCAGCCTCCCGGGCGTGCGGAAGGAGGAGAT CAGGGTGGAGGTGGAGGACGCGAGATACCTCGTCATCCGCACGGAGCTGGCCGCCACCACGGCAGAAGAGGACGGCGGCGTCGGCCGGAGGAGGGGCTTC GACAGGAAGTTCCGGCTGCCGGGGATGGTGGACATGGACGGCGTCTCGGCGGAGTACACCCATGGCGTGCAGACCGTGACGGTCCCGCGGATGCAC…	ATGGATTACTACTACCCGATGGAGGAGGAGGTGCACCAGCACCCGGGGGGGCTCCAGCCGCCACAGCTGCCGTGGCAGTGGCAGTGGCGCCTCTTTCGCC CTCCTCAGCCGCGCCGGCCGGTGAACCACGTCAGCTGGGAGGAGACCGCTGCCGCGCACCTCTTCTCTGCCAGCCTCCCGGGCGTGCGGAAGGAGGAGAT CAGGGTGGAGGTGGAGGACGCGAGATACCTCGTCATCCGCACGGAGCTGGCCGCCACCACGGCAGAAGAGGACGGCGGCGTCGGCCGGAGGAGGGGCTTC GACAGGAAGTTCCGGCTGCCGGGGATGGTGGACATGGACGGCGTCTCGGCGGAGTACACCCATGGCGTGCAGACCGTGACGGTCCCGCGGATGCAC…	ATGGATTACTACTACCCGATGGAGGAGGAGGTGCACCAGCACCCGGGGGGGCTCCAGCCGCCACAGCTGCCGTGGCAGTGGCAGTGGCGCCTCTTTCGCC CTCCTGTCCTCTCCGGCGGCTCCGGCGGGCACTGCAGCAGCCGCGCCGGCCGGTGAACCACGTCAGCTGGGAGGAGACCGCTGCCGCGCACCTCTTCTCT GCCAGCCTCCCGGGTAACACGCTGTGCTCCTCTGCTAATGCGGCGGCGTTCTTCAGTTCACCTGGTTCTCAGCCTGACTGACCGGCAGCTAATTAGAGAG AGTGTCTTCCATGATTTTGTCAGGCGTGCGGAAGGAGGAGATCAGGGTGGAGGTGGAGGACGCGAGATACCTCGTCATCCGCACGGAGCTGGCCGC…	MDYYYPMEEEVHQHPGGLQPPQLPWQWQWRLFRPPQPRRPVNHVSWEETAAAHLFSASLPGVRKEEIRVEVEDARYLVIRTELAATTAEEDGGVGRRRGFDRKFRLPGMVDMDGVSAEYTHGVQTVTVPRMHTRARPA
PvHsp20-16.1	Pavir.Ea00578.1	Chr05a	7.79	16085.41	7301529-7301975	ATGTCGCTGGTGCGGAGCGGCGGCGGCGTGTTCGACCCGCTGTCGCTGGACTTCTGGGCGTCGGCGGACCCGCTGGGCGTCGTCCGCCCGCTGGCGGAGC AGTGCCCCGTGCTCACCAACGTGTGCGTGGACTGGAAGGAGACCCCCGCCGCGCACGTGCTCAGGGCCAACCTGCCGGGCGTCGGCAAGGACGCCGCCCG GGTAGAGGTGGAGGACGGCGGCGTGCTCGTCATCAGCGGCGAGCGCGCCAGGGAGGAGCCCCGCGAGGGCGAGGCGTGGCGCCTCGTCGAGCGCAGCAGC GGCAGGTTCCAGCGCCGCTTCCGCCTCCCGCGCGGGGCAAGGCTGGACCAGGTGAGCGCGGCCATGGAGGACGGCGTGCTCACCGTCACCGTGCCC…	ATGTCGCTGGTGCGGAGCGGCGGCGGCGTGTTCGACCCGCTGTCGCTGGACTTCTGGGCGTCGGCGGACCCGCTGGGCGTCGTCCGCCCGCTGGCGGAGC AGTGCCCCGTGCTCACCAACGTGTGCGTGGACTGGAAGGAGACCCCCGCCGCGCACGTGCTCAGGGCCAACCTGCCGGGCGTCGGCAAGGACGCCGCCCG GGTAGAGGTGGAGGACGGCGGCGTGCTCGTCATCAGCGGCGAGCGCGCCAGGGAGGAGCCCCGCGAGGGCGAGGCGTGGCGCCTCGTCGAGCGCAGCAGC GGCAGGTTCCAGCGCCGCTTCCGCCTCCCGCGCGGGGCAAGGCTGGACCAGGTGAGCGCGGCCATGGAGGACGGCGTGCTCACCGTCACCGTGCCC…	ATGTCGCTGGTGCGGAGCGGCGGCGGCGTGTTCGACCCGCTGTCGCTGGACTTCTGGGCGTCGGCGGACCCGCTGGGCGTCGTCCGCCCGCTGGCGGAGC AGTGCCCCGTGCTCACCAACGTGTGCGTGGACTGGAAGGAGACCCCCGCCGCGCACGTGCTCAGGGCCAACCTGCCGGGCGTCGGCAAGGACGCCGCCCG GGTAGAGGTGGAGGACGGCGGCGTGCTCGTCATCAGCGGCGAGCGCGCCAGGGAGGAGCCCCGCGAGGGCGAGGCGTGGCGCCTCGTCGAGCGCAGCAGC GGCAGGTTCCAGCGCCGCTTCCGCCTCCCGCGCGGGGCAAGGCTGGACCAGGTGAGCGCGGCCATGGAGGACGGCGTGCTCACCGTCACCGTGCCC…	MSLVRSGGGVFDPLSLDFWASADPLGVVRPLAEQCPVLTNVCVDWKETPAAHVLRANLPGVGKDAARVEVEDGGVLVISGERAREEPREGEAWRLVERSSGRFQRRFRLPRGARLDQVSAAMEDGVLTVTVPKEKAKKPQVKTVEISG
PvHsp20-16.2	Pavir.Eb00679.1	Chr05b	6.61	16152.4	10499401-10499847	ATGTCGCTGGTGCGGGGAAGCGGCAACGTGTTCGACCCGCTGTCGCTGGACTTCTGGGCGTCGGCGGACCCGCTCGGCGTCGTCCGGCCGCTGGCGGAGC AGTGCCCCGTGCTCACCAACGTGCGCGTGGACTGGAAGGAGACCCCCGCCGCGCACGTGCTCAGGGCCGACCTGCCGGGCGTCGGCAAGGACGCCGCCAG GGTCGAGGTGGAGGACGGCGGCGTGCTCGTCATCAGCGGCGAGCGCGCCAGGGAGGAGCCCGGCGAGGGCGAGGCGTGGCGCCTCGTCGAGCGCAGCAGC GGCAGGTTCCAGCGCCGCTTCCGCCTCCCGCGCGGCGCCAGGCTGGACCAGGTACGCGCAGCCATGGAGGACGGCGTGCTCACCGTCACCGTGCCC…	ATGTCGCTGGTGCGGGGAAGCGGCAACGTGTTCGACCCGCTGTCGCTGGACTTCTGGGCGTCGGCGGACCCGCTCGGCGTCGTCCGGCCGCTGGCGGAGC AGTGCCCCGTGCTCACCAACGTGCGCGTGGACTGGAAGGAGACCCCCGCCGCGCACGTGCTCAGGGCCGACCTGCCGGGCGTCGGCAAGGACGCCGCCAG GGTCGAGGTGGAGGACGGCGGCGTGCTCGTCATCAGCGGCGAGCGCGCCAGGGAGGAGCCCGGCGAGGGCGAGGCGTGGCGCCTCGTCGAGCGCAGCAGC GGCAGGTTCCAGCGCCGCTTCCGCCTCCCGCGCGGCGCCAGGCTGGACCAGGTACGCGCAGCCATGGAGGACGGCGTGCTCACCGTCACCGTGCCC…	ATGTCGCTGGTGCGGGGAAGCGGCAACGTGTTCGACCCGCTGTCGCTGGACTTCTGGGCGTCGGCGGACCCGCTCGGCGTCGTCCGGCCGCTGGCGGAGC AGTGCCCCGTGCTCACCAACGTGCGCGTGGACTGGAAGGAGACCCCCGCCGCGCACGTGCTCAGGGCCGACCTGCCGGGCGTCGGCAAGGACGCCGCCAG GGTCGAGGTGGAGGACGGCGGCGTGCTCGTCATCAGCGGCGAGCGCGCCAGGGAGGAGCCCGGCGAGGGCGAGGCGTGGCGCCTCGTCGAGCGCAGCAGC GGCAGGTTCCAGCGCCGCTTCCGCCTCCCGCGCGGCGCCAGGCTGGACCAGGTACGCGCAGCCATGGAGGACGGCGTGCTCACCGTCACCGTGCCC…	MSLVRGSGNVFDPLSLDFWASADPLGVVRPLAEQCPVLTNVRVDWKETPAAHVLRADLPGVGKDAARVEVEDGGVLVISGERAREEPGEGEAWRLVERSSGRFQRRFRLPRGARLDQVRAAMEDGVLTVTVPKDEAKKPQVKTVQISG
PvHsp20-16.7a	Pavir.Eb00774.1	Chr05b	5.79	16682.8	11628460-11628915	ATGTCGCTCGTCAGGCGCGGCAACGTGTTCGACCCCTTCTCCATGGACCTCTGGGACCCCTTCGACAGCATGTTCCGCTCCATCGTCCCATCGTCCTCCT CCGACTCCGACACCGCCGCCTTCACCAACGCCCGCATCGACTGGAAGGAGACCCCCGAGGCGCACGCCGACTTCCCCGGCGTCAAGAAGGAGGAGGTCAA GGTGGAGGTGGAGGACGGCAATGTGCTGGTCATCAGCGGCCAGCGCAGCAAGGAGAAGGAGGACAAGAACGACAAGTGGCACCGCGTCGAGCGCAGCAGC GGCCAGTTCATGAGGCGCTTCCGCCTGCCGGAGGACGCCAAGGTGGAGCAGGTGAAGGCCGGGCTGGAGAACGGCGTGCTCACGGTCACCGTGCCC…	ATGTCGCTCGTCAGGCGCGGCAACGTGTTCGACCCCTTCTCCATGGACCTCTGGGACCCCTTCGACAGCATGTTCCGCTCCATCGTCCCATCGTCCTCCT CCGACTCCGACACCGCCGCCTTCACCAACGCCCGCATCGACTGGAAGGAGACCCCCGAGGCGCACGCCGACTTCCCCGGCGTCAAGAAGGAGGAGGTCAA GGTGGAGGTGGAGGACGGCAATGTGCTGGTCATCAGCGGCCAGCGCAGCAAGGAGAAGGAGGACAAGAACGACAAGTGGCACCGCGTCGAGCGCAGCAGC GGCCAGTTCATGAGGCGCTTCCGCCTGCCGGAGGACGCCAAGGTGGAGCAGGTGAAGGCCGGGCTGGAGAACGGCGTGCTCACGGTCACCGTGCCC…	ATGTCGCTCGTCAGGCGCGGCAACGTGTTCGACCCCTTCTCCATGGACCTCTGGGACCCCTTCGACAGCATGTTCCGCTCCATCGTCCCATCGTCCTCCT CCGACTCCGACACCGCCGCCTTCACCAACGCCCGCATCGACTGGAAGGAGACCCCCGAGGCGCACGTCTTCAAGGCCGACTTCCCCGGCGTCAAGAAGGA GGAGGTCAAGGTGGAGGTGGAGGACGGCAATGTGCTGGTCATCAGCGGCCAGCGCAGCAAGGAGAAGGAGGACAAGAACGACAAGTGGCACCGCGTCGAG CGCAGCAGCGGCCAGTTCATGAGGCGCTTCCGCCTGCCGGAGGACGCCAAGGTGGAGCAGGTGAAGGCCGGGCTGGAGAACGGCGTGCTCACGGTC…	MSLVRRGNVFDPFSMDLWDPFDSMFRSIVPSSSSDSDTAAFTNARIDWKETPEAHADFPGVKKEEVKVEVEDGNVLVISGQRSKEKEDKNDKWHRVERSSGQFMRRFRLPEDAKVEQVKAGLENGVLTVTVPKAEGKKPEVKSIQISG
PvHsp20-16.7b	Pavir.J20548.1	contig223544	9.18	16711.95	1233-2054	CCCCGGGGGTGCGCTCTCCCCGCGGGGGTGCCCTCCCGGGCAGCATTTGGCGTCCCCATCGCGCTCCGCCCGGCGTCCGTCGCCGCCGCCCGCCGCCTCT TGCCCTCTTCAACACCGGGGGCGCGCGGTTCCGCCGCGACGACGACGACTACTACGAGGAGGAGTCCAGCGGCGACGAGGACGTCTTCTGCGACCGCCGC CGCTGCCGCCGCGTGCGCGACTTCTCCGGCCCCTAGTTCTTCTCCGCAGGTACGCGCCGCGCCGCCCGTGAAGGTGTGGGCGGACCAGGACGGCCTGGTG ATCGCGGGGGAGGACACCGGCGACGACGACGAGGAGGGCCCGGCGCGGTACGGCGGCTGCATCGCGCTGTCCTGGGACGCGTTCAAGATGGACCAG…	CCCCGGGGGTGCGCTCTCCCCGCGGGGGTGCCCTCCCGGGCAGCATTTGGCGTCCCCATCGCGCTCCGCCCGGCGTCCGTCGCCGCCGCCCGCCGCCTCT TGCCCTCTTCAACACCGGGGGCGCGCGGTTCCGCCGCGACGACGACGACTACTACGAGGAGGAGTCCAGCGGCGACGAGGACGTCTTCTGCGACCGCCGC CGCTGCCGCCGCGTGCGCGACTTCTCCGGCCCCTAGTTCTTCTCCGCAGGTACGCGCCGCGCCGCCCGTGAAGGTGTGGGCGGACCAGGACGGCCTGGTG ATCGCGGGGGAGGACACCGGCGACGACGACGAGGAGGGCCCGGCGCGGTACGGCGGCTGCATCGCGCTGTCCTGGGACGCGTTCAAGATGGACCAG…	CCCCGGGGGTGCGCTCTCCCCGCGGGGGTGCCCTCCCGGGCAGCATTTGGCGTCCCCATCGCGCTCCGCCCGGCGTCCGTCGCCGCCGCCCGCCGCCTCT TGCCCTCTTCAACACCGGGGGCGCGCGGTTCCGCCGCGACGACGACGACTACTACGAGGAGGAGTCCAGCGGCGACGAGGACGTCTTCTGCGACCGCCGC CGCTGCCGCCGCGTGCGCGACTTCTCCGGCCCCTAGTTCTTCTCCGCAGGTACGCGCCGCGCCGCCCGTGAAGGTGTGGGCGGACCAGGACGGCCTGGTG ATCGCGGGGGAGGACACCGGCGACGACGACGAGGAGGGCCCGGCGCGGTACGGCGGCTGCATCGCGCTGTCCTGGGACGCGTTCAAGATGGACCAG…	PRGCALPAGVPSRAAFGVPIALRPASVAAARRLLPSSTPGARGSAATTTTTTRRSPAATRTSSATAAAAAACATSPAPSSSPQVRAAPPVKVWADQDGLVIAGEDTGDDDEEGPARYGGCIALSWDAFKMDQIKAEMKDGVLKVNLPKIKVEDRKDVFQVKVE
PvHsp20-16.8	Pavir.Ea00607.1	Chr05a	5.33	16814.90	7994821-7995279	ATGTCGCTGGTGAGGCGCAGCAGCGTGTTCGACCCCTTCTCCCTCGACCTCTGGGACCCCTTCGACAGCATGCTCCGCTCCGTCGACCCGTCGCCCGGCT CCTCCGACTCCGACACCGCCGCCTTCGCCGCCGCCCGCATCGACTGGAAGGAGACGCCCGAGGCGCACGTGTTCAAAGCCGACCTCCCCGGCGTCAAGAA GGAGGAGGTCAAGGTGGAGGTGGAGGACGGCAACGTGCTGGTCATCAGCGGCCAGCGCAGCAAGGAGAAGGAGGACAAGAACGACAAGTGGCACCGCGTG GAGCGCAGCAGCGGCCAGTTCATGAGGCGGTTCCGCCTCCCGGAGAACACCAAGGTCGACCAGGCTGGGTTGGAGAACGGCGTGCTCACCGTCACC…	ATGTCGCTGGTGAGGCGCAGCAGCGTGTTCGACCCCTTCTCCCTCGACCTCTGGGACCCCTTCGACAGCATGCTCCGCTCCGTCGACCCGTCGCCCGGCT CCTCCGACTCCGACACCGCCGCCTTCGCCGCCGCCCGCATCGACTGGAAGGAGACGCCCGAGGCGCACGTGTTCAAAGCCGACCTCCCCGGCGTCAAGAA GGAGGAGGTCAAGGTGGAGGTGGAGGACGGCAACGTGCTGGTCATCAGCGGCCAGCGCAGCAAGGAGAAGGAGGACAAGAACGACAAGTGGCACCGCGTG GAGCGCAGCAGCGGCCAGTTCATGAGGCGGTTCCGCCTCCCGGAGAACACCAAGGTCGACCAGGCTGGGTTGGAGAACGGCGTGCTCACCGTCACC…	ATGTCGCTGGTGAGGCGCAGCAGCGTGTTCGACCCCTTCTCCCTCGACCTCTGGGACCCCTTCGACAGCATGCTCCGCTCCGTCGACCCGTCGCCCGGCT CCTCCGACTCCGACACCGCCGCCTTCGCCGCCGCCCGCATCGACTGGAAGGAGACGCCCGAGGCGCACGTGTTCAAAGCCGACCTCCCCGGCGTCAAGAA GGAGGAGGTCAAGGTGGAGGTGGAGGACGGCAACGTGCTGGTCATCAGCGGCCAGCGCAGCAAGGAGAAGGAGGACAAGAACGACAAGTGGCACCGCGTG GAGCGCAGCAGCGGCCAGTTCATGAGGCGGTTCCGCCTCCCGGAGAACACCAAGGTCGACCAGGTGAAGGCTGGGTTGGAGAACGGCGTGCTCACC…	MSLVRRSSVFDPFSLDLWDPFDSMLRSVDPSPGSSDSDTAAFAAARIDWKETPEAHVFKADLPGVKKEEVKVEVEDGNVLVISGQRSKEKEDKNDKWHRVERSSGQFMRRFRLPENTKVDQAGLENGVLTVTVPKAEEKKPEVKAIEISG
PvHsp20-16.9c	Pavir.J31274.1	contig369534	6.76	16862	255-707	ATGTCGCTGGTGAGGCGCAGCAGCGTGTTCGACCCCTTCTCCCTCTGGGACCCCTTCGACAGCATGTTCCGCTCCGTCGTCCCGTCGGCCGGCGCCTCCG ACTCCGAGACCGCCGCCTTCGCCAACGCCCGCATTGACTGGAAGGAGACGCCCGAGGCGCACGTCTTCAAGGCCGACCTCCCCGGCGTCAAGAAGGAGGA GGTCAAGGTCGAGGTGGAGGACGGCAACGTCCTGGTCATCAGCGGCCAGCGCAGCAAGGAGAAGGAGGACAAGAATGACAAGTGGCACCGCGTCGAGCGC AGCAGCGGCCAGTTCATGAGGCGGTTCCGCCTGCCGGAGAACGCCAAGGTCGACCAGGTGAAGGCCGGGCTGGAGAACGGCGTGCTCACCGTCACC…	ATGTCGCTGGTGAGGCGCAGCAGCGTGTTCGACCCCTTCTCCCTCTGGGACCCCTTCGACAGCATGTTCCGCTCCGTCGTCCCGTCGGCCGGCGCCTCCG ACTCCGAGACCGCCGCCTTCGCCAACGCCCGCATTGACTGGAAGGAGACGCCCGAGGCGCACGTCTTCAAGGCCGACCTCCCCGGCGTCAAGAAGGAGGA GGTCAAGGTCGAGGTGGAGGACGGCAACGTCCTGGTCATCAGCGGCCAGCGCAGCAAGGAGAAGGAGGACAAGAATGACAAGTGGCACCGCGTCGAGCGC AGCAGCGGCCAGTTCATGAGGCGGTTCCGCCTGCCGGAGAACGCCAAGGTCGACCAGGTGAAGGCCGGGCTGGAGAACGGCGTGCTCACCGTCACC…	ATGTCGCTGGTGAGGCGCAGCAGCGTGTTCGACCCCTTCTCCCTCTGGGACCCCTTCGACAGCATGTTCCGCTCCGTCGTCCCGTCGGCCGGCGCCTCCG ACTCCGAGACCGCCGCCTTCGCCAACGCCCGCATTGACTGGAAGGAGACGCCCGAGGCGCACGTCTTCAAGGCCGACCTCCCCGGCGTCAAGAAGGAGGA GGTCAAGGTCGAGGTGGAGGACGGCAACGTCCTGGTCATCAGCGGCCAGCGCAGCAAGGAGAAGGAGGACAAGAATGACAAGTGGCACCGCGTCGAGCGC AGCAGCGGCCAGTTCATGAGGCGGTTCCGCCTGCCGGAGAACGCCAAGGTCGACCAGGTGAAGGCCGGGCTGGAGAACGGCGTGCTCACCGTCACC…	MSLVRRSSVFDPFSLWDPFDSMFRSVVPSAGASDSETAAFANARIDWKETPEAHVFKADLPGVKKEEVKVEVEDGNVLVISGQRSKEKEDKNDKWHRVERSSGQFMRRFRLPENAKVDQVKAGLENGVLTVTVPKAEEKKPEVKSIQISS
PvHsp20-16.9b	Pavir.Eb00859.1	Chr05b	5.81	16875.1	13017792-13018524	GCTTCCAGCACTAGAAGAGCTAGCTCCGAACAAGCACTTCAGCAAATCCACCAGCAGTGTCCGATCCGCGCTCAGAAACCCAACCGGCAACAATGTCACT GGTGAGGCGCAGCAACGTGTTCGACCCCTTCGCCGACTTCTGGGACCCCTTCGACGTCTTCCGCTCCGTGGTGCCCGCGGCATCGACCGACCGCGACACC GCCGCCTTCGCCAACGCGCGCATCGACTGGAAGGAGACCCCCGAGGCGCACGTCTTCAAGGCCGACCTCCCCGGCGTCAAGAAGGAGGAGGTCAAGGTGG AGGTGGAGGACGGCAATGTCCTGGTGATAAGCGGCGAGCGCAGCAAGGAGGAGGAGGACAAGTACGACAAGTGGCACCGCGTGGAGCGCAGCAGCG…	ATGTCACTGGTGAGGCGCAGCAACGTGTTCGACCCCTTCGCCGACTTCTGGGACCCCTTCGACGTCTTCCGCTCCGTGGTGCCCGCGGCATCGACCGACC GCGACACCGCCGCCTTCGCCAACGCGCGCATCGACTGGAAGGAGACCCCCGAGGCGCACGTCTTCAAGGCCGACCTCCCCGGCGTCAAGAAGGAGGAGGT CAAGGTGGAGGTGGAGGACGGCAATGTCCTGGTGATAAGCGGCGAGCGCAGCAAGGAGGAGGAGGACAAGTACGACAAGTGGCACCGCGTGGAGCGCAGC AGCGGCAAGTTCCTCCGCCGGTTCCGCTTGCCGGAGAACGCCAAGACGGACCAGGTGAAGGCCGGGCTGGAGAACGGCGTGCTCACCGTCACCGTG…	GCTTCCAGCACTAGAAGAGCTAGCTCCGAACAAGCACTTCAGCAAATCCACCAGCAGTGTCCGATCCGCGCTCAGAAACCCAACCGGCAACAATGTCACT GGTGAGGCGCAGCAACGTGTTCGACCCCTTCGCCGACTTCTGGGACCCCTTCGACGTCTTCCGCTCCGTGGTGCCCGCGGCATCGACCGACCGCGACACC GCCGCCTTCGCCAACGCGCGCATCGACTGGAAGGAGACCCCCGAGGCGCACGTCTTCAAGGCCGACCTCCCCGGCGTCAAGAAGGAGGAGGTCAAGGTGG AGGTGGAGGACGGCAATGTCCTGGTGATAAGCGGCGAGCGCAGCAAGGAGGAGGAGGACAAGTACGACAAGTGGCACCGCGTGGAGCGCAGCAGCG…	MSLVRRSNVFDPFADFWDPFDVFRSVVPAASTDRDTAAFANARIDWKETPEAHVFKADLPGVKKEEVKVEVEDGNVLVISGERSKEEEDKYDKWHRVERSSGKFLRRFRLPENAKTDQVKAGLENGVLTVTVPKAEVKKPEVKAIEISG
PvHsp20-16.9a	Pavir.Ea00608.1	Chr05a	6.20	16896.12	7997548-7998281	CAGCCAGAGCAACGCATACAACCTTCAGCAATCCACTCGCACCCGACCGCGCTCAGTGACCCAACCGACGACGATGTCGCTGGTGAGGCGCAGCAACGTG TTCGACCCCTTCGCCGACTTCTGGGACCCCTTCGACGTCTTCCGCTCCGTGGTGCCCGCGGCATCGAACGACCGCGACACCGTCGCCTTCGCCGGCGCGC GCATCGACTGGAAGGAAACCCCCGAGGCGCACGTGTTCAAGGCTGACCTCCCCGGCGTCAAGAAGGAGGAGGTCAAGGTGGAGGTGGAGGACGGCAACGT CCTGGTGATCAGCGGCGAGCGCAGCAGGGAGAAGGAGGACAAGAATGACAAGTGGCACCGCGTCGAGCGCAGCAGCAGCAAGTTCCTCCGCCGGTT…	ATGTCGCTGGTGAGGCGCAGCAACGTGTTCGACCCCTTCGCCGACTTCTGGGACCCCTTCGACGTCTTCCGCTCCGTGGTGCCCGCGGCATCGAACGACC GCGACACCGTCGCCTTCGCCGGCGCGCGCATCGACTGGAAGGAAACCCCCGAGGCGCACGTGTTCAAGGCTGACCTCCCCGGCGTCAAGAAGGAGGAGGT CAAGGTGGAGGTGGAGGACGGCAACGTCCTGGTGATCAGCGGCGAGCGCAGCAGGGAGAAGGAGGACAAGAATGACAAGTGGCACCGCGTCGAGCGCAGC AGCAGCAAGTTCCTCCGCCGGTTCCGCTTGCCGGAGAACGCCAAGACGGAGGAGGTGAAGGCCGGCTTGGAGAACGGCGTGCTCACGATCACCGTG…	CAGCCAGAGCAACGCATACAACCTTCAGCAATCCACTCGCACCCGACCGCGCTCAGTGACCCAACCGACGACGATGTCGCTGGTGAGGCGCAGCAACGTG TTCGACCCCTTCGCCGACTTCTGGGACCCCTTCGACGTCTTCCGCTCCGTGGTGCCCGCGGCATCGAACGACCGCGACACCGTCGCCTTCGCCGGCGCGC GCATCGACTGGAAGGAAACCCCCGAGGCGCACGTGTTCAAGGCTGACCTCCCCGGCGTCAAGAAGGAGGAGGTCAAGGTGGAGGTGGAGGACGGCAACGT CCTGGTGATCAGCGGCGAGCGCAGCAGGGAGAAGGAGGACAAGAATGACAAGTGGCACCGCGTCGAGCGCAGCAGCAGCAAGTTCCTCCGCCGGTT…	MSLVRRSNVFDPFADFWDPFDVFRSVVPAASNDRDTVAFAGARIDWKETPEAHVFKADLPGVKKEEVKVEVEDGNVLVISGERSREKEDKNDKWHRVERSSSKFLRRFRLPENAKTEEVKAGLENGVLTITVPKAEVKKPEVKAIEISG
PvHsp20-17.0	Pavir.J19824.1	contig215814	6.77	16950.22	428-1162	CAGAGCACGCAGACAGAGCAAACGCATACAACCTTCAGCAATCCACTCGCACTCGACCGCGCTCAGTCACCTAACCGACGACGATGTCGCTGGTGAGGCG CAGCAACGTGTTCGACCCCTTCGCCGACTTCTGGGACCCCTTCGACGGCGTCTTCCGCTCCCTGGTCCCGTCCGTCGCGCCGTCGGGCCGCGACACCGCC GCCTTCGCCAACGCGCGCATCGACTGGAAGGAGACCCCCGAGGCGCACGTCTTCAAGGCCGACCTCCCCGGTGTCAAGAAGGAGGAGGTCAAGGTCGAGG TGGAGGACGGCAACGTCCTGGTCATCAGCGGCGAGCGCAGTAAGGAGAAGGAGGACAAGAACGACAAGTGGCACCGCGTCGAGCGCAGCAGCGGCA…	ATGTCGCTGGTGAGGCGCAGCAACGTGTTCGACCCCTTCGCCGACTTCTGGGACCCCTTCGACGGCGTCTTCCGCTCCCTGGTCCCGTCCGTCGCGCCGT CGGGCCGCGACACCGCCGCCTTCGCCAACGCGCGCATCGACTGGAAGGAGACCCCCGAGGCGCACGTCTTCAAGGCCGACCTCCCCGGTGTCAAGAAGGA GGAGGTCAAGGTCGAGGTGGAGGACGGCAACGTCCTGGTCATCAGCGGCGAGCGCAGTAAGGAGAAGGAGGACAAGAACGACAAGTGGCACCGCGTCGAG CGCAGCAGCGGCAAGTTCCTCCGCCGGTTCCGCCTGCCGGAGAACGCCAAGACGGACGAGGTGAAGGCCGGGCTGGAGAACGGCGTGCTCACGGTC…	CAGAGCACGCAGACAGAGCAAACGCATACAACCTTCAGCAATCCACTCGCACTCGACCGCGCTCAGTCACCTAACCGACGACGATGTCGCTGGTGAGGCG CAGCAACGTGTTCGACCCCTTCGCCGACTTCTGGGACCCCTTCGACGGCGTCTTCCGCTCCCTGGTCCCGTCCGTCGCGCCGTCGGGCCGCGACACCGCC GCCTTCGCCAACGCGCGCATCGACTGGAAGGAGACCCCCGAGGCGCACGTCTTCAAGGCCGACCTCCCCGGTGTCAAGAAGGAGGAGGTCAAGGTCGAGG TGGAGGACGGCAACGTCCTGGTCATCAGCGGCGAGCGCAGTAAGGAGAAGGAGGACAAGAACGACAAGTGGCACCGCGTCGAGCGCAGCAGCGGCA…	MSLVRRSNVFDPFADFWDPFDGVFRSLVPSVAPSGRDTAAFANARIDWKETPEAHVFKADLPGVKKEEVKVEVEDGNVLVISGERSKEKEDKNDKWHRVERSSGKFLRRFRLPENAKTDEVKAGLENGVLTVTVPKAEVKKPEVKAIEISG
PvHsp20-17.1a	Pavir.Ea00606.1	Chr05a	6.17	17124.3	7993197-7993930	ACGGGCTCAGACAATCCCTCCTATAAATTCCCTGCCTCGCACCCAGCTGCAGCCCACCAAAGAGGAACGCCCAACACACAGAGATAACAAAGCCTTCTTC TTACAGCGCACTTGCAATCCACAGACAGAGCTCAGCTCATCCAAGCACACAGAGCACCAGCAATGTCGCTCGTCAGGCGCAGCAACGTGTTCGACCCCTT CTCCATGGACCTCTGGGACCCCTTCGACAGCATGTTCCGCTCCGTCGTCCCGTCGTCGTCCTCCTCCGACTCCGACACCGCCGCCTTCGCCAACGCCCGC ATCGACTGGAAGGAGACCCCCGAGGCGCACGTCTTCAAGGCCGACCTCCCCGGCGTCAAGAAGGAGGAGGTCAAGGTGGAGGTGGAGGACGGCAAC…	ATGTCGCTCGTCAGGCGCAGCAACGTGTTCGACCCCTTCTCCATGGACCTCTGGGACCCCTTCGACAGCATGTTCCGCTCCGTCGTCCCGTCGTCGTCCT CCTCCGACTCCGACACCGCCGCCTTCGCCAACGCCCGCATCGACTGGAAGGAGACCCCCGAGGCGCACGTCTTCAAGGCCGACCTCCCCGGCGTCAAGAA GGAGGAGGTCAAGGTGGAGGTGGAGGACGGCAACGTGCTGGTCATCAGCGGCCAGCGCAGCAAGGAGAAGGAGGACAAGAACGACAGGTGGCACCGCGTG GAGCGCAGCAGCGGCCAGTTCATGAGGCGCTTCCGCCTGCCTGAGGACGCCAAGGTGGAGCAGGTCAAGGCCGGGCTGGAGAACGGCGTGCTCACC…	ACGGGCTCAGACAATCCCTCCTATAAATTCCCTGCCTCGCACCCAGCTGCAGCCCACCAAAGAGGAACGCCCAACACACAGAGATAACAAAGCCTTCTTC TTACAGCGCACTTGCAATCCACAGACAGAGCTCAGCTCATCCAAGCACACAGAGCACCAGCAATGTCGCTCGTCAGGCGCAGCAACGTGTTCGACCCCTT CTCCATGGACCTCTGGGACCCCTTCGACAGCATGTTCCGCTCCGTCGTCCCGTCGTCGTCCTCCTCCGACTCCGACACCGCCGCCTTCGCCAACGCCCGC ATCGACTGGAAGGAGACCCCCGAGGCGCACGTCTTCAAGGCCGACCTCCCCGGCGTCAAGAAGGAGGAGGTCAAGGTGGAGGTGGAGGACGGCAAC…	MSLVRRSNVFDPFSMDLWDPFDSMFRSVVPSSSSSDSDTAAFANARIDWKETPEAHVFKADLPGVKKEEVKVEVEDGNVLVISGQRSKEKEDKNDRWHRVERSSGQFMRRFRLPEDAKVEQVKAGLENGVLTVTVPKAEGKKPEVKSIQISG
PvHsp20-17.1b	Pavir.J38081.1	contig73140	6.17	17124.3	1-810	AGGAACGCCCAACACACAGAGATAACAAAGCCTTCTTCTTACAGCGCACTTGCAATCCACAGACAGAGCTCAGCTCATCCAAGCACACAGAGCACCAGCA ATGTCGCTCGTCAGGCGCAGCAACGTGTTCGACCCCTTCTCCATGGACCTCTGGGACCCCTTCGACAGCATGTTCCGCTCCGTCGTCCCGTCGTCGTCCT CCTCCGACTCCGACACCGCCGCCTTCGCCAACGCCCGCATCGACTGGAAGGAGACCCCCGAGGCGCACGTCTTCAAGGCCGACCTCCCCGGCGTCAAGAA GGAGGAGGTCAAGGTGGAGGTGGAGGACGGCAACGTGCTGGTCATCAGCGGCCAGCGCAGCAAGGAGAAGGAGGACAAGAACGACAGGTGGCACCG…	ATGTCGCTCGTCAGGCGCAGCAACGTGTTCGACCCCTTCTCCATGGACCTCTGGGACCCCTTCGACAGCATGTTCCGCTCCGTCGTCCCGTCGTCGTCCT CCTCCGACTCCGACACCGCCGCCTTCGCCAACGCCCGCATCGACTGGAAGGAGACCCCCGAGGCGCACGTCTTCAAGGCCGACCTCCCCGGCGTCAAGAA GGAGGAGGTCAAGGTGGAGGTGGAGGACGGCAACGTGCTGGTCATCAGCGGCCAGCGCAGCAAGGAGAAGGAGGACAAGAACGACAGGTGGCACCGCGTG GAGCGCAGCAGCGGCCAGTTCATGAGGCGCTTCCGCCTGCCTGAGGACGCCAAGGTGGAGCAGGTCAAGGCCGGGCTGGAGAACGGCGTGCTCACC…	AGGAACGCCCAACACACAGAGATAACAAAGCCTTCTTCTTACAGCGCACTTGCAATCCACAGACAGAGCTCAGCTCATCCAAGCACACAGAGCACCAGCA ATGTCGCTCGTCAGGCGCAGCAACGTGTTCGACCCCTTCTCCATGGACCTCTGGGACCCCTTCGACAGCATGTTCCGCTCCGTCGTCCCGTCGTCGTCCT CCTCCGACTCCGACACCGCCGCCTTCGCCAACGCCCGCATCGACTGGAAGGAGACCCCCGAGGCGCACGTCTTCAAGGCCGACCTCCCCGGCGTCAAGAA GGAGGAGGTCAAGGTGGAGGTGGAGGACGGCAACGTGCTGGTCATCAGCGGCCAGCGCAGCAAGGAGAAGGAGGACAAGAACGACAGGTGGCACCG…	MSLVRRSNVFDPFSMDLWDPFDSMFRSVVPSSSSSDSDTAAFANARIDWKETPEAHVFKADLPGVKKEEVKVEVEDGNVLVISGQRSKEKEDKNDRWHRVERSSGQFMRRFRLPEDAKVEQVKAGLENGVLTVTVPKAEGKKPEVKSIQISG
PvHsp20-17.4c	Pavir.Ib01140.1	Chr09b	5.71	17402.57	11794996-11795466	ATGTCGCTGATCCCCCGTGCCAACGCTTTCGACCCCTTCTCCCTCGACCTCTGGGACCCTTTCCGGGGCTTCCCGTTCGGTCCAAGCGGCGGCAGCCTGT TCCCTCGCATCCCCTCCGACTCCGAGACCGCGGCGTTCGCCGGTGCGCGCATCGACTGGAAGGAGACGCCGGAGGCCCATGTCTTCACGGCGGACGTGCC GGGGCTGAAGAAGGAGGAGGTCAAGGTGGAGGTTGAGGACGGCAACGTCCTCCAGATCAGCGGCGAGCGCAGCAAGGAGCACGAAGAGAAGAGCGACCGG TGGCACCGGGTGGAGCGCAGCAGCGGCAGCTTCCTTCGCAGGTTCAGGCTGCCGGAGAACGCCAAGGCAGAGCAGATCAAGGCGTCCATGGAGAAC…	ATGTCGCTGATCCCCCGTGCCAACGCTTTCGACCCCTTCTCCCTCGACCTCTGGGACCCTTTCCGGGGCTTCCCGTTCGGTCCAAGCGGCGGCAGCCTGT TCCCTCGCATCCCCTCCGACTCCGAGACCGCGGCGTTCGCCGGTGCGCGCATCGACTGGAAGGAGACGCCGGAGGCCCATGTCTTCACGGCGGACGTGCC GGGGCTGAAGAAGGAGGAGGTCAAGGTGGAGGTTGAGGACGGCAACGTCCTCCAGATCAGCGGCGAGCGCAGCAAGGAGCACGAAGAGAAGAGCGACCGG TGGCACCGGGTGGAGCGCAGCAGCGGCAGCTTCCTTCGCAGGTTCAGGCTGCCGGAGAACGCCAAGGCAGAGCAGATCAAGGCGTCCATGGAGAAC…	ATGTCGCTGATCCCCCGTGCCAACGCTTTCGACCCCTTCTCCCTCGACCTCTGGGACCCTTTCCGGGGCTTCCCGTTCGGTCCAAGCGGCGGCAGCCTGT TCCCTCGCATCCCCTCCGACTCCGAGACCGCGGCGTTCGCCGGTGCGCGCATCGACTGGAAGGAGACGCCGGAGGCCCATGTCTTCACGGCGGACGTGCC GGGGCTGAAGAAGGAGGAGGTCAAGGTGGAGGTTGAGGACGGCAACGTCCTCCAGATCAGCGGCGAGCGCAGCAAGGAGCACGAAGAGAAGAGCGACCGG TGGCACCGGGTGGAGCGCAGCAGCGGCAGCTTCCTTCGCAGGTTCAGGCTGCCGGAGAACGCCAAGGCAGAGCAGATCAAGGCGTCCATGGAGAAC…	MSLIPRANAFDPFSLDLWDPFRGFPFGPSGGSLFPRIPSDSETAAFAGARIDWKETPEAHVFTADVPGLKKEEVKVEVEDGNVLQISGERSKEHEEKSDRWHRVERSSGSFLRRFRLPENAKAEQIKASMENGVLAVTVPKEEGKRPDVKPVQITG
PvHsp20-17.4a	Pavir.Ab03099.1	Chr01b	7.78	17415.62	53022579-53023064	ATGTCGTTGGCGCTGTCTCGCATGCTGCTCGACAGGTTCTTCCCCGACGCCGGCGCCGGCGGCGACGCGGGGCGGCCGCCGATGGACTGGAAGGAGACCC GGGACGCGCACGTGTTCAGGATGGACGTCCCGGGCCTGGCCAAGGACCAGGTGGCCGTCGAGCTGGTGGACGGCCGCATCCTCCGCGTCCGCGGCGGCAA GCGGGGCGACGACGCCAAGGACGGCGCGGCGGCGGGCCACGGGGAAGAGGAGGCGGAGGAGGAGACCGCCGCCGGCGACGGCGCCGTGAGGTGGCACTGC AGGGAGAGGCCCGGCGCGCGCGCGTTCGAGACGCGGTTCCGGCTGCCGGACGACGCGGCCGCGGACGAGGTGCGGGCGGCCATGGCGGACGGTGTG…	ATGTCGTTGGCGCTGTCTCGCATGCTGCTCGACAGGTTCTTCCCCGACGCCGGCGCCGGCGGCGACGCGGGGCGGCCGCCGATGGACTGGAAGGAGACCC GGGACGCGCACGTGTTCAGGATGGACGTCCCGGGCCTGGCCAAGGACCAGGTGGCCGTCGAGCTGGTGGACGGCCGCATCCTCCGCGTCCGCGGCGGCAA GCGGGGCGACGACGCCAAGGACGGCGCGGCGGCGGGCCACGGGGAAGAGGAGGCGGAGGAGGAGACCGCCGCCGGCGACGGCGCCGTGAGGTGGCACTGC AGGGAGAGGCCCGGCGCGCGCGCGTTCGAGACGCGGTTCCGGCTGCCGGACGACGCGGCCGCGGACGAGGTGCGGGCGGCCATGGCGGACGGTGTG…	ATGTCGTTGGCGCTGTCTCGCATGCTGCTCGACAGGTTCTTCCCCGACGCCGGCGCCGGCGGCGACGCGGGGCGGCCGCCGATGGACTGGAAGGAGACCC GGGACGCGCACGTGTTCAGGATGGACGTCCCGGGCCTGGCCAAGGACCAGGTGGCCGTCGAGCTGGTGGACGGCCGCATCCTCCGCGTCCGCGGCGGCAA GCGGGGCGACGACGCCAAGGACGGCGCGGCGGCGGGCCACGGGGAAGAGGAGGCGGAGGAGGAGACCGCCGCCGGCGACGGCGCCGTGAGGTGGCACTGC AGGGAGAGGCCCGGCGCGCGCGCGTTCGAGACGCGGTTCCGGCTGCCGGACGACGCGGCCGCGGACGAGGTGCGGGCGGCCATGGCGGACGGTGTG…	MSLALSRMLLDRFFPDAGAGGDAGRPPMDWKETRDAHVFRMDVPGLAKDQVAVELVDGRILRVRGGKRGDDAKDGAAAGHGEEEAEEETAAGDGAVRWHCRERPGARAFETRFRLPDDAAADEVRAAMADGVLTVTVPKRKGGGKKRHHGGNKPACCRFWP
PvHsp20-17.4b	Pavir.Ea00609.1	Chr05a	5.07	17449.7	8000347-8000847	ATGTCGCTGGTAAGGCTGTTGGACACGCTGGCCCCGGAGTCGTGGAGGAACCCCTTCAGCATCTTCGGCACGGCGGTGGCCGCCGACGCGTGGCTGGCGA GCGACACCTCGGCGTTCGCCAACACCTACATCGAGAGCCGGGACACGGCGGGCGCGTACGTGTTCAGCGCGGCGCTGCCGCCCGGCGTGAAGAAGGAGGA GGTGAGGGTGGAGGTGGACGAGGGCAACGTGCTGGTCATCACCGGGGAGCGCAGCGTCCGCCGGGAGGAGCGCAGCGACAGGTGGCACCACATCGAGCGC AGCTGCGCCACGTTCCTCGGCAGGTTCCACCTGCCCGGGGACGCCGCCGTCGACGGCGTCAGGGCCGCCATGGACGCCGGCGTGCTCACGGTCACC…	ATGTCGCTGGTAAGGCTGTTGGACACGCTGGCCCCGGAGTCGTGGAGGAACCCCTTCAGCATCTTCGGCACGGCGGTGGCCGCCGACGCGTGGCTGGCGA GCGACACCTCGGCGTTCGCCAACACCTACATCGAGAGCCGGGACACGGCGGGCGCGTACGTGTTCAGCGCGGCGCTGCCGCCCGGCGTGAAGAAGGAGGA GGTGAGGGTGGAGGTGGACGAGGGCAACGTGCTGGTCATCACCGGGGAGCGCAGCGTCCGCCGGGAGGAGCGCAGCGACAGGTGGCACCACATCGAGCGC AGCTGCGCCACGTTCCTCGGCAGGTTCCACCTGCCCGGGGACGCCGCCGTCGACGGCGTCAGGGCCGCCATGGACGCCGGCGTGCTCACGGTCACC…	ATGTCGCTGGTAAGGCTGTTGGACACGCTGGCCCCGGAGTCGTGGAGGAACCCCTTCAGCATCTTCGGCACGGCGGTGGCCGCCGACGCGTGGCTGGCGA GCGACACCTCGGCGTTCGCCAACACCTACATCGAGAGCCGGGACACGGCGGGCGCGTACGTGTTCAGCGCGGCGCTGCCGCCCGGCGTGAAGAAGGAGGA GGTGAGGGTGGAGGTGGACGAGGGCAACGTGCTGGTCATCACCGGGGAGCGCAGCGTCCGCCGGGAGGAGCGCAGCGACAGGTGGCACCACATCGAGCGC AGCTGCGCCACGTTCCTCGGCAGGTTCCACCTGCCCGGGGACGCCGCCGTCGACGGCGTCAGGGCCGCCATGGACGCCGGCGTGCTCACGGTCACC…	MSLVRLLDTLAPESWRNPFSIFGTAVAADAWLASDTSAFANTYIESRDTAGAYVFSAALPPGVKKEEVRVEVDEGNVLVITGERSVRREERSDRWHHIERSCATFLGRFHLPGDAAVDGVRAAMDAGVLTVTVPKVGAIAAAAAAAAASVEKPVGEPTVAVEAGPC
PvHsp20-17.5b	Pavir.J37978.1	contig72281	5.34	17460.60	580-1050	ATGTCGCTGATCCCCCGTGGCAACGCTTTCGACCCCTTCTCCCTCGACCTCTGGGACCCTTTTCAGGGCTTCCCGTTCGGTCCGAGCAGCGGCAGCCTCT TCCCTCGCTTCCCCTCCGACTCCGAGACCGCGGCGTTCGCCGGCGCGCGCGTCGACTGGAAGGAGACGCCGGAGGCCCATGTCTTCACGGCGGACGTGCC GGGGCTGAAGAAGGAGGAGGTCAAGGTGGAGGTCGAGGACGGCAACGTCCTCCAGATCAGTGGCGAGAGCAGCAAGGAGCAGGAAGAGAAGAACGACCGG TGGCACCGGGTGGAGCGCAGCAGCGGCAGGTTCCTTCGCAGGTTCAGGCTGCCGGAGAACGCCAAGGCAGAGCAGATCAAGGCGTCCATGGAGAAC…	ATGTCGCTGATCCCCCGTGGCAACGCTTTCGACCCCTTCTCCCTCGACCTCTGGGACCCTTTTCAGGGCTTCCCGTTCGGTCCGAGCAGCGGCAGCCTCT TCCCTCGCTTCCCCTCCGACTCCGAGACCGCGGCGTTCGCCGGCGCGCGCGTCGACTGGAAGGAGACGCCGGAGGCCCATGTCTTCACGGCGGACGTGCC GGGGCTGAAGAAGGAGGAGGTCAAGGTGGAGGTCGAGGACGGCAACGTCCTCCAGATCAGTGGCGAGAGCAGCAAGGAGCAGGAAGAGAAGAACGACCGG TGGCACCGGGTGGAGCGCAGCAGCGGCAGGTTCCTTCGCAGGTTCAGGCTGCCGGAGAACGCCAAGGCAGAGCAGATCAAGGCGTCCATGGAGAAC…	ATGTCGCTGATCCCCCGTGGCAACGCTTTCGACCCCTTCTCCCTCGACCTCTGGGACCCTTTTCAGGGCTTCCCGTTCGGTCCGAGCAGCGGCAGCCTCT TCCCTCGCTTCCCCTCCGACTCCGAGACCGCGGCGTTCGCCGGCGCGCGCGTCGACTGGAAGGAGACGCCGGAGGCCCATGTCTTCACGGCGGACGTGCC GGGGCTGAAGAAGGAGGAGGTCAAGGTGGAGGTCGAGGACGGCAACGTCCTCCAGATCAGTGGCGAGAGCAGCAAGGAGCAGGAAGAGAAGAACGACCGG TGGCACCGGGTGGAGCGCAGCAGCGGCAGGTTCCTTCGCAGGTTCAGGCTGCCGGAGAACGCCAAGGCAGAGCAGATCAAGGCGTCCATGGAGAAC…	MSLIPRGNAFDPFSLDLWDPFQGFPFGPSSGSLFPRFPSDSETAAFAGARVDWKETPEAHVFTADVPGLKKEEVKVEVEDGNVLQISGESSKEQEEKNDRWHRVERSSGRFLRRFRLPENAKAEQIKASMENGVLTVTVPKEEAKKLDVKPVQITG
PvHsp20-17.5a	Pavir.Db01862.1	Chr04b	9.27	17521.00	41110115-41111150	AGAGAGAGAGAGAGAGAGAGAGGGAGATCCATCCATGGCTTCCGCCGCCGTCGTCAAGGGGCCCCAATGGCCGGCCACCTCAAGGAGCTCCTCCCCGCAG CGCCGTCCGCGTTCGAGAAGCCCGTCGACTGCGCCCTCTGCCTCCTCAACACCAAGGGCAGCGGCGACGACGACACCTCCGAGAAGCCCAGCGGCAAGGA CACCGTCGACGGCAGCCTCGCGCTCGACCTCTCCGTCCCCAAGCGCTTCTCCATAGACGACCTGTTCGCCGTGCCGTCCAAGCTGCTCCCGCTGCTGGCG CTGATGGAGGACGGTGGTGCGGCGTCCGGAACCGGCCTCTCCGGGCACGGGTGGTGGGTTTCGAAGGACGACAACGACGCGATGCAGCTGAAGGTG…	ATGGCCGGCCACCTCAAGGAGCTCCTCCCCGCAGCGCCGTCCGCGTTCGAGAAGCCCGTCGACTGCGCCCTCTGCCTCCTCAACACCAAGGGCAGCGGCG ACGACGACACCTCCGAGAAGCCCAGCGGCAAGGACACCGTCGACGGCAGCCTCGCGCTCGACCTCTCCGTCCCCAAGCGCTTCTCCATAGACGACCTGTT CGCCGTGCCGTCCAAGCTGCTCCCGCTGCTGGCGCTGATGGAGGACGGTGGTGCGGCGTCCGGAACCGGCCTCTCCGGGCACGGGTGGTGGGTTTCGAAG GACGACAACGACGCGATGCAGCTGAAGGTGGCGATGCCGGGGCTGGGGAAGGAGCACGTCAAGGTGTCGGCGGAGAAAAACACCCTGGTGATCAAG…	AGAGAGAGAGAGAGAGAGAGAGGGAGATCCATCCATGGCTTCCGCCGCCGTCGTCAAGGGGCCCCAATGGCCGGCCACCTCAAGGAGCTCCTCCCCGCAG CGCCGTCCGCGTTCGAGAAGCCCGTCGACTGCGCCCTCTGCCTCCTCAACACCAAGGGCAGCGGCGACGACGACACCTCCGAGAAGCCCAGCGGCAAGGA CACCGTCGACGGCAGCCTCGCGCTCGACCTCTCCGTCCCCAAGCGCTTCTCCATAGGTACCGTACTGCCTCGTGTTGCCCCGTCCCTTCCCCTTGTTTGC TCTAAGCTGGCGAATTGAGACCCAGTACTGATGATTTGGGGTTTTCTGCAGACGACCTGTTCGCCGTGCCGTCCAAGCTGCTCCCGCTGCTGGCGC…	MAGHLKELLPAAPSAFEKPVDCALCLLNTKGSGDDDTSEKPSGKDTVDGSLALDLSVPKRFSIDDLFAVPSKLLPLLALMEDGGAASGTGLSGHGWWVSKDDNDAMQLKVAMPGLGKEHVKVSAEKNTLVIKGATRTPRTARARCATPAASSSPRRPSRWTGSRRR
PvHsp20-17.6	Pavir.J15164.1	contig17110	8.51	17646.9	1989-2477	ATGTCGCTGGCGCTGTCTCGCATGCTGCTCGACAGGTTCTTCCCCGACGCCGGCGCCGGCGACGCGTGGCGGCCGCCGATGGACTGGAAGGAGACGCGGG ACGCGCACGTGTTCAGGATGGACGTCCCGGGCCTGGACAAGGACCAGGTGGCCGTCGAGCTGGTGGACGGCCGCATCCTCCGCGTCCGCGGCGGCAAGCG GGGCGACGCCGCCGCCGCCGACGCCAAGGACGGCGCGGCGGCGGGCCACGGGGAAGAAAAGGCGGAGGAGGAGACCGGCGACGGCGCCGTGAGGTGGCAC TGCAGGGAGAGGCCCGGCGCGCGCGCGTTCGAGACGCGCTTCCGGCTACCGGACGACGCGGCCGCCGACGAGGTGCGCGCGGCCATGGCGGACGGG…	ATGTCGCTGGCGCTGTCTCGCATGCTGCTCGACAGGTTCTTCCCCGACGCCGGCGCCGGCGACGCGTGGCGGCCGCCGATGGACTGGAAGGAGACGCGGG ACGCGCACGTGTTCAGGATGGACGTCCCGGGCCTGGACAAGGACCAGGTGGCCGTCGAGCTGGTGGACGGCCGCATCCTCCGCGTCCGCGGCGGCAAGCG GGGCGACGCCGCCGCCGCCGACGCCAAGGACGGCGCGGCGGCGGGCCACGGGGAAGAAAAGGCGGAGGAGGAGACCGGCGACGGCGCCGTGAGGTGGCAC TGCAGGGAGAGGCCCGGCGCGCGCGCGTTCGAGACGCGCTTCCGGCTACCGGACGACGCGGCCGCCGACGAGGTGCGCGCGGCCATGGCGGACGGG…	ATGTCGCTGGCGCTGTCTCGCATGCTGCTCGACAGGTTCTTCCCCGACGCCGGCGCCGGCGACGCGTGGCGGCCGCCGATGGACTGGAAGGAGACGCGGG ACGCGCACGTGTTCAGGATGGACGTCCCGGGCCTGGACAAGGACCAGGTGGCCGTCGAGCTGGTGGACGGCCGCATCCTCCGCGTCCGCGGCGGCAAGCG GGGCGACGCCGCCGCCGCCGACGCCAAGGACGGCGCGGCGGCGGGCCACGGGGAAGAAAAGGCGGAGGAGGAGACCGGCGACGGCGCCGTGAGGTGGCAC TGCAGGGAGAGGCCCGGCGCGCGCGCGTTCGAGACGCGCTTCCGGCTACCGGACGACGCGGCCGCCGACGAGGTGCGCGCGGCCATGGCGGACGGG…	MSLALSRMLLDRFFPDAGAGDAWRPPMDWKETRDAHVFRMDVPGLDKDQVAVELVDGRILRVRGGKRGDAAAADAKDGAAAGHGEEKAEEETGDGAVRWHCRERPGARAFETRFRLPDDAAADEVRAAMADGVLTVTVPKRKGGGKKRHHGGNKAACCRFWP
PvHsp20-17.8e	Pavir.Ib01139.1	Chr09b	5.97	17756.06	11791399-11791873	ATGTCGCTGATCCGCCGCAGCAACGCGTTCGACCCCTTCTCCCTCGACCTCTCGGACCCCTTCTACTCCCTTCGCCTCCGGCAGCAACATCAGCAGCCTC TTTCCCTCGTTGGCAACAACTCGGAGACGGTCACCTTCGCCGGCACCCGCATCGACTGGAAGGAGACCCCGGAGGCGCACGTGTTCAAGGCCGATGTCCC GGGGCTGAAGAAGGAGGATGTGAAGGTTGAGGTCGAGGACGGCAACATGCTCCAGATCAGCGGCGAGCCGAGCAAGGAGCAGGAGGAGAAGAATGACAAG TGGCACCGCATCGAGCGCAGCAGCGGCAAGTTCCTGCGCAGGTTCATGCTGCCGGAGAATGCCAAGACGGAGCAGATCAGCGCGTCCATGGAGAAC…	ATGTCGCTGATCCGCCGCAGCAACGCGTTCGACCCCTTCTCCCTCGACCTCTCGGACCCCTTCTACTCCCTTCGCCTCCGGCAGCAACATCAGCAGCCTC TTTCCCTCGTTGGCAACAACTCGGAGACGGTCACCTTCGCCGGCACCCGCATCGACTGGAAGGAGACCCCGGAGGCGCACGTGTTCAAGGCCGATGTCCC GGGGCTGAAGAAGGAGGATGTGAAGGTTGAGGTCGAGGACGGCAACATGCTCCAGATCAGCGGCGAGCCGAGCAAGGAGCAGGAGGAGAAGAATGACAAG TGGCACCGCATCGAGCGCAGCAGCGGCAAGTTCCTGCGCAGGTTCATGCTGCCGGAGAATGCCAAGACGGAGCAGATCAGCGCGTCCATGGAGAAC…	ATGTCGCTGATCCGCCGCAGCAACGCGTTCGACCCCTTCTCCCTCGACCTCTCGGACCCCTTCTACTCCCTTCGCCTCCGGCAGCAACATCAGCAGCCTC TTTCCCTCGTTGGCAGGCAACAACTCGGAGACGGTCACCTTCGCCGGCACCCGCATCGACTGGAAGGAGACCCCGGAGGCGCACGTGTTCAAGGCCGATG TCCCGGGGCTGAAGAAGGAGGATGTGAAGGTTGAGGTCGAGGACGGCAACATGCTCCAGATCAGCGGCGAGCCGAGCAAGGAGCAGGAGGAGAAGAATGA CAAGTGGCACCGCATCGAGCGCAGCAGCGGCAAGTTCCTGCGCAGGTTCATGCTGCCGGAGAATGCCAAGACGGAGCAGATCAGCGCGTCCATGGA…	MSLIRRSNAFDPFSLDLSDPFYSLRLRQQHQQPLSLVGNNSETVTFAGTRIDWKETPEAHVFKADVPGLKKEDVKVEVEDGNMLQISGEPSKEQEEKNDKWHRIERSSGKFLRRFMLPENAKTEQISASMENGVLTVTVPKEEVKKPDVKSIQISG
PvHsp20-17.8a	Pavir.J28646.1	contig325923	5.81	17783	583-1373	GAACAGCCCAGAAACACACACGCGAGCCTGAATCAATAATCATCGAAGCAACAGCAATCCCAGACTCCCAGTCTCCCGCGTCACTCAAACACCAAGCAAC CACCCACCGATCAACAATGTCGCTGATCCGCCGCAGCAACGTGTTCGACCCCTTCTCCCTCGACCTCTGGGATCCCTTCCAGGGCTTCCCCTTCGGCTCT GGCAGCGGCAGCAGCAGCCTCTTCCCCTCGTTTGCAGGCACCAACTCTGAGACCGCGGCCTTCGCCGGCGCCCGCATCGACTGGAAGGAGACCCCGGAGG CGCACGTGTTCAAGGCGGACGTCCCGGGGCTGAAGAAGGAGGAGGTCAAGGTGGAGGTCGAGGACGGCAACGTGCTCCAGATCAGCGGCGAGCGCA…	ATGTCGCTGATCCGCCGCAGCAACGTGTTCGACCCCTTCTCCCTCGACCTCTGGGATCCCTTCCAGGGCTTCCCCTTCGGCTCTGGCAGCGGCAGCAGCA GCCTCTTCCCCTCGTTTGCAGGCACCAACTCTGAGACCGCGGCCTTCGCCGGCGCCCGCATCGACTGGAAGGAGACCCCGGAGGCGCACGTGTTCAAGGC GGACGTCCCGGGGCTGAAGAAGGAGGAGGTCAAGGTGGAGGTCGAGGACGGCAACGTGCTCCAGATCAGCGGCGAGCGCAACAAGGAGCAGGAGGAGAAG AACGACAAGTGGCACAGGGTGGAGCGCAGCAGCGGCAAGTTCCTGCGCCGGTTCAGGCTGCCGGAGAACGCCAAGACGGAGCAGATCAGCGCGTCC…	GAACAGCCCAGAAACACACACGCGAGCCTGAATCAATAATCATCGAAGCAACAGCAATCCCAGACTCCCAGTCTCCCGCGTCACTCAAACACCAAGCAAC CACCCACCGATCAACAATGTCGCTGATCCGCCGCAGCAACGTGTTCGACCCCTTCTCCCTCGACCTCTGGGATCCCTTCCAGGGCTTCCCCTTCGGCTCT GGCAGCGGCAGCAGCAGCCTCTTCCCCTCGTTTGCAGGCACCAACTCTGAGACCGCGGCCTTCGCCGGCGCCCGCATCGACTGGAAGGAGACCCCGGAGG CGCACGTGTTCAAGGCGGACGTCCCGGGGCTGAAGAAGGAGGAGGTCAAGGTGGAGGTCGAGGACGGCAACGTGCTCCAGATCAGCGGCGAGCGCA…	MSLIRRSNVFDPFSLDLWDPFQGFPFGSGSGSSSLFPSFAGTNSETAAFAGARIDWKETPEAHVFKADVPGLKKEEVKVEVEDGNVLQISGERNKEQEEKNDKWHRVERSSGKFLRRFRLPENAKTEQISASMENGVLTVTVPKEEVKKPEVKPVQITG
PvHsp20-17.8b	Pavir.J35929.1	contig56433	5.95	17787.6	897-1814	CACCAAAGCGCAAGAACAATCCCCAAGATCAAGAAACCAAGCAGTCCAGAGCAGTTCAAGAGGAGAGACCGAGAGAGCGACATGGATGCGAGGATGTTCG GGCTGGAGGCTCCCCTGATGGCGGCGCTGCAGCACCTGCTGGACATCCCGGACGGCGAGGCCGGCGCGGGCGGCGACAAGGCGGGCGCGGCGGCGAGCGG CCCCACGCGTACCTACTTCCGCGACGCGCGCGCCATGGCGGCGACCCCGGCCGACGTCAAGGAGCTTCCCGGTGCCTACTCGTTCGTGGTGGACATGCCG GGGCTGGGCACGGGCGACATCAAGGTGCAGGTGGAGGACGAGCGGGTGCTGGTGATCAGCGGCGAGCGGCGCCGGGAGGAGCGCGAGGACGCCAAG…	ATGGATGCGAGGATGTTCGGGCTGGAGGCTCCCCTGATGGCGGCGCTGCAGCACCTGCTGGACATCCCGGACGGCGAGGCCGGCGCGGGCGGCGACAAGG CGGGCGCGGCGGCGAGCGGCCCCACGCGTACCTACTTCCGCGACGCGCGCGCCATGGCGGCGACCCCGGCCGACGTCAAGGAGCTTCCCGGTGCCTACTC GTTCGTGGTGGACATGCCGGGGCTGGGCACGGGCGACATCAAGGTGCAGGTGGAGGACGAGCGGGTGCTGGTGATCAGCGGCGAGCGGCGCCGGGAGGAG CGCGAGGACGCCAAGTACCTGCGCATGGAGCGCCGGATGGGCAAGTTCATGCGCAAGTTCGTGCTGCCGGACAACGCCGACATGGACAAGATCTCT…	CACCAAAGCGCAAGAACAATCCCCAAGATCAAGAAACCAAGCAGTCCAGAGCAGTTCAAGAGGAGAGACCGAGAGAGCGACATGGATGCGAGGATGTTCG GGCTGGAGGCTCCCCTGATGGCGGCGCTGCAGCACCTGCTGGACATCCCGGACGGCGAGGCCGGCGCGGGCGGCGACAAGGCGGGCGCGGCGGCGAGCGG CCCCACGCGTACCTACTTCCGCGACGCGCGCGCCATGGCGGCGACCCCGGCCGACGTCAAGGAGCTTCCCGGTGCCTACTCGTTCGTGGTGGACATGCCG GGGCTGGGCACGGGCGACATCAAGGTGCAGGTGGAGGACGAGCGGGTGCTGGTGATCAGCGGCGAGCGGCGCCGGGAGGAGCGCGAGGACGCCAAG…	MDARMFGLEAPLMAALQHLLDIPDGEAGAGGDKAGAAASGPTRTYFRDARAMAATPADVKELPGAYSFVVDMPGLGTGDIKVQVEDERVLVISGERRREEREDAKYLRMERRMGKFMRKFVLPDNADMDKISAVCKDGVLTVNVEKLPPPEPKKPKTIEVKVA
PvHsp20-17.8d	Pavir.Ib01136.1	Chr09b	5.82	17788.99	11768490-11769418	ACCCAAGAAACACTCCAAGCAAACGATCAGAAGCTAACCAAATCACTCGATCCTCACCCAAGAATCCTCGATTACTCAGAAACACCACTTCAGAAAACCC ACCGACCATGTCGCTGATCCGCCGCAGCAACGTGTTCGACCCCTTCTCCCTCGACCTCTGGGACCCCTTTGAGGGCTTCCCCTTCGGCTCCGGCAGCAGC AGCCTCTTCCCCTCGTTCCCGCGCACCAGCTCGGAGACCGCGGCCTTCGCCGGCGCGCGGATCGACTGGAAGGAGACCCCCGAGGCGCACGTGTTCAAGG CGGACGTCCCGGGGCTGAAGAAGGAGGAGGTGAAGGTGGAGGTCGAGGACGGCAACGTCCTCCAGATCAGTGGCGAGCGCAACAAGGAGCAGGAGG…	ATGTCGCTGATCCGCCGCAGCAACGTGTTCGACCCCTTCTCCCTCGACCTCTGGGACCCCTTTGAGGGCTTCCCCTTCGGCTCCGGCAGCAGCAGCCTCT TCCCCTCGTTCCCGCGCACCAGCTCGGAGACCGCGGCCTTCGCCGGCGCGCGGATCGACTGGAAGGAGACCCCCGAGGCGCACGTGTTCAAGGCGGACGT CCCGGGGCTGAAGAAGGAGGAGGTGAAGGTGGAGGTCGAGGACGGCAACGTCCTCCAGATCAGTGGCGAGCGCAACAAGGAGCAGGAGGAGAAGACGGAC ACCTGGCACCGCGTCGAGCGCAGCAGCGGCAGGTTCATGCGCAGGTTCCGGCTGCCGGAGAACGCCAAGACAGAGCAGATCAGGGCGTCCATGGAG…	ACCCAAGAAACACTCCAAGCAAACGATCAGAAGCTAACCAAATCACTCGATCCTCACCCAAGAATCCTCGATTACTCAGAAACACCACTTCAGAAAACCC ACCGACCATGTCGCTGATCCGCCGCAGCAACGTGTTCGACCCCTTCTCCCTCGACCTCTGGGACCCCTTTGAGGGCTTCCCCTTCGGCTCCGGCAGCAGC AGCCTCTTCCCCTCGTTCCCGCGCACCAGCTCGGAGACCGCGGCCTTCGCCGGCGCGCGGATCGACTGGAAGGAGACCCCCGAGGCGCACGTGTTCAAGG CGGACGTCCCGGGGCTGAAGAAGGAGGAGGTGAAGGTGGAGGTCGAGGACGGCAACGTCCTCCAGATCAGTGGCGAGCGCAACAAGGAGCAGGAGG…	MSLIRRSNVFDPFSLDLWDPFEGFPFGSGSSSLFPSFPRTSSETAAFAGARIDWKETPEAHVFKADVPGLKKEEVKVEVEDGNVLQISGERNKEQEEKTDTWHRVERSSGRFMRRFRLPENAKTEQIRASMENGVLTVTVPKDEVKKPEVKSIQISG
PvHsp20-17.8c	Pavir.Ia03842.1	Chr09a	5.81	17805.01	72972101-72973093	GCGGCCGAATCCAGTGGCGTCTTGTCCCAGCTCGAACACGTGAGAAGTCTCCAGAATCTACTTTCTCCTCCACTTCCGTCGCTAATCCTTTTCCTCTATA AAATCTCCCCTCGCCGCGGCGACAAGGACCCAAGAAACACTCGAAGCGAAAGATCAGAAGCTCACCAAATCACTCAATCCTCACTCAAGAATCCTCGATT CCGCTAAACCGCCAGTCAGAAATCCCACCGACCATGTCGCTGATCCGCCGCAGCAACGTGTTCGACCCCTTCTCCCTCGACCTCTGGGACCCCTTCGAGG GCTTCCCCTTCGGCTCCGGCAGCAGCAGCAGCCTCTTCCCCTCGTTCCCGCGCACCAGCTCGGAGACCGCGGCCTTCGCCGGCGCGCTGATCGACT…	ATGTCGCTGATCCGCCGCAGCAACGTGTTCGACCCCTTCTCCCTCGACCTCTGGGACCCCTTCGAGGGCTTCCCCTTCGGCTCCGGCAGCAGCAGCAGCC TCTTCCCCTCGTTCCCGCGCACCAGCTCGGAGACCGCGGCCTTCGCCGGCGCGCTGATCGACTGGAAGGAGACCCCTGAGGCGCACGTGTTCAAGGCGGA TGTCCCGGGGCTGAAGAAGGAGGAGGTGAAGGTGGAGGTCGAGGACGGCAACATCCTCCAGATCAGCGGCGAGCGCAACAAGGAGCAGGAGGAGAAGACG GACACCTGGCACCGCGTGGAGCGCAGCAGCGGCAGGTTCCTGCGCAGGTTCCGGCTCCCCGGGAACGCCAAGACGGAGCAGATCAGGGCGTCCATG…	GCGGCCGAATCCAGTGGCGTCTTGTCCCAGCTCGAACACGTGAGAAGTCTCCAGAATCTACTTTCTCCTCCACTTCCGTCGCTAATCCTTTTCCTCTATA AAATCTCCCCTCGCCGCGGCGACAAGGACCCAAGAAACACTCGAAGCGAAAGATCAGAAGCTCACCAAATCACTCAATCCTCACTCAAGAATCCTCGATT CCGCTAAACCGCCAGTCAGAAATCCCACCGACCATGTCGCTGATCCGCCGCAGCAACGTGTTCGACCCCTTCTCCCTCGACCTCTGGGACCCCTTCGAGG GCTTCCCCTTCGGCTCCGGCAGCAGCAGCAGCCTCTTCCCCTCGTTCCCGCGCACCAGCTCGGAGACCGCGGCCTTCGCCGGCGCGCTGATCGACT…	MSLIRRSNVFDPFSLDLWDPFEGFPFGSGSSSSLFPSFPRTSSETAAFAGALIDWKETPEAHVFKADVPGLKKEEVKVEVEDGNILQISGERNKEQEEKTDTWHRVERSSGRFLRRFRLPGNAKTEQIRASMENGVLTVTVPKEEVKKPEVKSIQFSG
PvHsp20-17.9	Pavir.Ea00714.1	Chr05a	6.54	17890.12	9474558-9478458	ATGACGATTTATGCCTTCTCCGCCGGCGACATCGGCGGCGGCGCGGAAGCCAACCCCCCTCGGCGACAACAGCGCGCGACGGTCCCGAGCCATGGCGCGC AACGACCAGAATCGGGTCTCCCCGGCCTTCAATCTCTACCGCAAGTTGCAGATTGGACGGCTCCCAGGCATCCGGGGTGGACGGAGACCCCCGAGGCGCA CGTCTTCAAGGCCGACCTCCCCGGCGTCAAGAAGGAGGAGGTCAAGGTGGAGGTGGAGGACGGCAACGTCCTGGTGATCAGCGGCGAGCGCAGCAGGGAG AAGGAGGACAAGGACGACAAATGGCACCGCGTGGAGCGCAGCAGCGGCAAGTTCCTCCACCGGTTCCGCCTGCCGGAGAACGCCAAGACGGAGGAG…	ATGACGATTTATGCCTTCTCCGCCGGCGACATCGGCGGCGGCGCGGAAGCCAACCCCCCTCGGCGACAACAGCGCGCGACGGTCCCGAGCCATGGCGCGC AACGACCAGAATCGGGTCTCCCCGGCCTTCAATCTCTACCGCAAGTTGCAGATTGGACGGCTCCCAGGCATCCGGGGTGGACGGAGACCCCCGAGGCGCA CGTCTTCAAGGCCGACCTCCCCGGCGTCAAGAAGGAGGAGGTCAAGGTGGAGGTGGAGGACGGCAACGTCCTGGTGATCAGCGGCGAGCGCAGCAGGGAG AAGGAGGACAAGGACGACAAATGGCACCGCGTGGAGCGCAGCAGCGGCAAGTTCCTCCACCGGTTCCGCCTGCCGGAGAACGCCAAGACGGAGGAG…	ATGACGATTTGTGAGGTTAACCACCTGAAGATGCACGCGCTGTGTCATTCTGGTTGAGAAGGCGGCCTGGGCTGCGAGCAGCCCGGTGCGGCGCGGCGCG TCGAGGTTGACTGGTTGTGCTTGGCTGGGCGCGAGGCCGCGAGGCAAGAACGACAAAGCATCCTGAATCATGGCTCGGCCCTGGGAGGTTGTGCTCCTCC GGCAATGATCTACGGCGGCGGCCACAGATGCCTTCTCCGCCGGCGACATCGGCGGCGGCGCGGAAGCCAACCCCCCTCGGCGACAACAGCGCGCGACGGT CCCGAGCCATGGCGCGCAACGACCAGAATCGGGTCTCCCCGGCCTTCAATCTCTACCGCAAGTTGCAGATTGGACGGCTCCCAGGCATCCGGGGTG…	MTIYAFSAGDIGGGAEANPPRRQQRATVPSHGAQRPESGLPGLQSLPQVADWTAPRHPGWTETPEAHVFKADLPGVKKEEVKVEVEDGNVLVISGERSREKEDKDDKWHRVERSSGKFLHRFRLPENAKTEEVKAGLENGVLTVTVPKAEVKKPEVKAIEISG
PvHsp20-19.1	Pavir.J21349.1	contig23257	7.10	19124.53	5565-6797	GTCTCCTGGTGCTTCTAGACGCGACAGCACACCACCTCTCTGAAGCATCTCGAACTTTCGCCGCCGCTCACTTTATACCCCATCCCCTTCCACCCTCCGC TCCGCCACATCGCAGAACGCAAAGCAGCATAGGAAGAACCAGCAGAGCTCTCGCCACCCATAATCCTCCATCGAGTTGCAGCGAGCTGCAGCAGCGTCCA GCGAGGAGGGAGTAAGGAAGGAAGCCATGACGGAGCTGTTCGACACGGCCGTGACCAGCCTCCTCCACCTGCCGGAGGTTCTCGACCGCCTCGCCGCAGC GGACGGCGACCGCCGCTCCGGCGGCCACCACGGCGCGCACCACCACGGCCGGCACGCGCGCGTCCACGGCCTTGGCACCGGCGCCGGCGGCGCGCC…	ATGACGGAGCTGTTCGACACGGCCGTGACCAGCCTCCTCCACCTGCCGGAGGTTCTCGACCGCCTCGCCGCAGCGGACGGCGACCGCCGCTCCGGCGGCC ACCACGGCGCGCACCACCACGGCCGGCACGCGCGCGTCCACGGCCTTGGCACCGGCGCCGGCGGCGCGCCGGTGGACATCGTGGAGACTCCCGGCGAGTA CACCTTCCTGCTCGACGTCCCCGGTCTCTCCAAGTCCGACATCCAGGTGACGCTGGAGGAGGACCGGGTGCTGGTGATGAAGGGCGGCGGCGGCGGCAGC AGCAACAACAACAACGGGAAGCGGAAGCGCGAGGAGGAGGAGGGCGAGGGGTGCCGCTACATCTGCCTGGAGCGGCGCGCGTCGCCGCGGTCGTTC…	GTCTCCTGGTGCTTCTAGACGCGACAGCACACCACCTCTCTGAAGCATCTCGAACTTTCGCCGCCGCTCACTTTATACCCCATCCCCTTCCACCCTCCGC TCCGCCACATCGCAGAACGCAAAGCAGCATAGGAAGAACCAGCAGAGCTCTCGCCACCCATAATCCTCCATCGAGTTGCAGCGAGCTGCAGCAGCGTCCA GCGAGGAGGGAGTAAGGAAGGAAGCCATGACGGAGCTGTTCGACACGGCCGTGACCAGCCTCCTCCACCTGCCGGAGGTTCTCGACCGCCTCGCCGCAGC GGACGGCGACCGCCGCTCCGGCGGCCACCACGGCGCGCACCACCACGGCCGGCACGCGCGCGTCCACGGCCTTGGCACCGGCGCCGGCGGCGCGCC…	MTELFDTAVTSLLHLPEVLDRLAAADGDRRSGGHHGAHHHGRHARVHGLGTGAGGAPVDIVETPGEYTFLLDVPGLSKSDIQVTLEEDRVLVMKGGGGGSSNNNNGKRKREEEEGEGCRYICLERRASPRSFVRKFRLPEDADVGGIAARCENGVLTVTVKKQPPPEKKTKSVQVTIA
PvHsp20-19.2	Pavir.Aa00282.1	Chr01a	6.71	19202.53	2727064-2728101	ACTTTATACCCCATCCCCTTCCACCCTCCGCTCCGCCACATCGCAGAACGCACGGCAGGAGCGCGCTAGGGAGAACCAGCAGATCTCTCGCCACTCACAG TCCTCGATCGAGTCTCAGCAGGGTCGAGAGCGGGAGGGAGGAAGGAAGGAAGCCATGACGGAGCTGTTCGACACGGCCGTGACCAGCCTCCTCCACCTTC CGGAGGTGCTCGACCGCCTCGCCGCCGCGGACGGCGACCGCCGCTCTGGCGGCCACCACGGCGCGCACCATCACGGGCACGCGCGCGTCCACGGCCTTGG AGCCGGCGCCGGCGGCGCGCCGGTGGATATCGTGGAGACCCCCGGCGAGTACACCTTCCTGCTCGACGTCCCCGGCCTCTCCAAGTCGGACATCCA…	ATGACGGAGCTGTTCGACACGGCCGTGACCAGCCTCCTCCACCTTCCGGAGGTGCTCGACCGCCTCGCCGCCGCGGACGGCGACCGCCGCTCTGGCGGCC ACCACGGCGCGCACCATCACGGGCACGCGCGCGTCCACGGCCTTGGAGCCGGCGCCGGCGGCGCGCCGGTGGATATCGTGGAGACCCCCGGCGAGTACAC CTTCCTGCTCGACGTCCCCGGCCTCTCCAAGTCGGACATCCAGGTGACGCTGGAGGAGGACCGGGTGCTGGTGATGAAGGGCGGCGGCAGCAGCAGCAAC AGCAACAACAACAACGGAAAGCGGAAGCGCGAGGAGGAGGAGGAGGGCGAGGGGTGCCGCTACATCCGCCTGGAGCGGCGCGCGGCGCCGCGGTCG…	ACTTTATACCCCATCCCCTTCCACCCTCCGCTCCGCCACATCGCAGAACGCACGGCAGGAGCGCGCTAGGGAGAACCAGCAGATCTCTCGCCACTCACAG TCCTCGATCGAGTCTCAGCAGGGTCGAGAGCGGGAGGGAGGAAGGAAGGAAGCCATGACGGAGCTGTTCGACACGGCCGTGACCAGCCTCCTCCACCTTC CGGAGGTGCTCGACCGCCTCGCCGCCGCGGACGGCGACCGCCGCTCTGGCGGCCACCACGGCGCGCACCATCACGGGCACGCGCGCGTCCACGGCCTTGG AGCCGGCGCCGGCGGCGCGCCGGTGGATATCGTGGAGACCCCCGGCGAGTACACCTTCCTGCTCGACGTCCCCGGCCTCTCCAAGTCGGACATCCA…	MTELFDTAVTSLLHLPEVLDRLAAADGDRRSGGHHGAHHHGHARVHGLGAGAGGAPVDIVETPGEYTFLLDVPGLSKSDIQVTLEEDRVLVMKGGGSSSNSNNNNGKRKREEEEEGEGCRYIRLERRAAPRSVVRKFRLPEDADAGGIAARCENGVLTVTVKKQPPPEKKTKSVQVTIA
PvHsp20-19.5a	Pavir.Aa02920.1	Chr01a	6.76	19503.3	62518086-62518896	ATGGAGATCTCGTTCGGCGACCCGGTGCTCTCGGCGGCGCTGCAGCAGCTGATGGACCTCCCCGACGAGCTGGAGCGGCAGCTGAACGCGCCGACGCGCG CCTACGTGCGCGACCGCCGCGCCATGGCCAACACGCCCATGGACGTCAAGGAGCTCCCCTCCGGCGCGCTCGTGCTCGCCGTCGACATGCCCGGGGTCAG CCCCGCCGACGTCAGGGTCCAGGTCGAGGGCGGCAACGTGCTCACCATCAGCGGTGAGCGCAAGCGCCCCGCCGAGGACGCCGGCGCCGAGGCCGGCAGC AAGCAGCAGCAGCAGCAGGGGGGCGACGAGAAGCCGGGGGTGAAGTACCTGCGGATGGAGCGGCGGATGGGCAAGTTCATGAGGCGGTTCCCGCTG…	ATGGAGATCTCGTTCGGCGACCCGGTGCTCTCGGCGGCGCTGCAGCAGCTGATGGACCTCCCCGACGAGCTGGAGCGGCAGCTGAACGCGCCGACGCGCG CCTACGTGCGCGACCGCCGCGCCATGGCCAACACGCCCATGGACGTCAAGGAGCTCCCCTCCGGCGCGCTCGTGCTCGCCGTCGACATGCCCGGGGTCAG CCCCGCCGACGTCAGGGTCCAGGTCGAGGGCGGCAACGTGCTCACCATCAGCGGTGAGCGCAAGCGCCCCGCCGAGGACGCCGGCGCCGAGGCCGGCAGC AAGCAGCAGCAGCAGCAGGGGGGCGACGAGAAGCCGGGGGTGAAGTACCTGCGGATGGAGCGGCGGATGGGCAAGTTCATGAGGCGGTTCCCGCTG…	ATGGAGATCTCGTTCGGCGACCCGGTGCTCTCGGCGGCGCTGCAGCAGCTGATGGACCTCCCCGACGAGCTGGAGCGGCAGCTGAACGCGCCGACGCGCG CCTACGTGCGCGACCGCCGCGCCATGGCCAACACGCCCATGGACGTCAAGGAGCTCCCCTCCGGCGCGCTCGTGCTCGCCGTCGACATGCCCGGGGTCAG CCCCGCCGACGTCAGGGTCCAGGTCGAGGGCGGCAACGTGCTCACCATCAGCGGTGAGCGCAAGCGCCCCGCCGAGGACGCCGGCGCCGAGGCCGGCAGC AAGCAGCAGCAGCAGCAGGGGGGCGACGAGAAGCCGGGGGTGAAGTACCTGCGGATGGAGCGGCGGATGGGCAAGTTCATGAGGCGGTTCCCGCTG…	MEISFGDPVLSAALQQLMDLPDELERQLNAPTRAYVRDRRAMANTPMDVKELPSGALVLAVDMPGVSPADVRVQVEGGNVLTISGERKRPAEDAGAEAGSKQQQQQGGDEKPGVKYLRMERRMGKFMRRFPLPEGADLDSIRAEHKDGVLTVTVDKKPPPEPKKPRVVQVTVGEHQGK
PvHsp20-19.5b	Pavir.Ea00289.1	Chr05a	5.82	19517.50	3284908-3285741	CGAACACCAGCAATCCACAGATCAACCAAACCAAACAACAAAATCGATCGAAGAGAGGCCAAGATCCGCGGCGGCGAGATGGACGCGAGGATGTTCGGGC TGGAGACACCCCTGATGGCGGCGCTGCAGCACCTTCTTGACGTCCCGGACGGCGAGGCCGGCGACAAGGCGAGCGCGGCGGGGAGCGGCCCCACGCGCAC CTACGTCCGCGACGCGCGCGCCATGGCGGCGACCCCCGCCGACGTCAAGGAGCTCCCGGGGGCCTACTCGTTCGTGGTGGACATGCCGGGGCTGGGCACC GGCGACATCAAGGTGCAGGTGGAGGACGAGCGGGTGCTGGTGATCAGCGGCGAGCGGCGCCGGGAGGAGCGCGAGGAAGCCAAGTACCTGCGCATG…	ATGGACGCGAGGATGTTCGGGCTGGAGACACCCCTGATGGCGGCGCTGCAGCACCTTCTTGACGTCCCGGACGGCGAGGCCGGCGACAAGGCGAGCGCGG CGGGGAGCGGCCCCACGCGCACCTACGTCCGCGACGCGCGCGCCATGGCGGCGACCCCCGCCGACGTCAAGGAGCTCCCGGGGGCCTACTCGTTCGTGGT GGACATGCCGGGGCTGGGCACCGGCGACATCAAGGTGCAGGTGGAGGACGAGCGGGTGCTGGTGATCAGCGGCGAGCGGCGCCGGGAGGAGCGCGAGGAA GCCAAGTACCTGCGCATGGAGCGCCGGATGGGCAAGTTCATGCGCAAGTTCGTGCTGCCGGACAACGCCGACATGGACAAGATCTCTGCCATGTGC…	CGAACACCAGCAATCCACAGATCAACCAAACCAAACAACAAAATCGATCGAAGAGAGGCCAAGATCCGCGGCGGCGAGATGGACGCGAGGATGTTCGGGC TGGAGACACCCCTGATGGCGGCGCTGCAGCACCTTCTTGACGTCCCGGACGGCGAGGCCGGCGACAAGGCGAGCGCGGCGGGGAGCGGCCCCACGCGCAC CTACGTCCGCGACGCGCGCGCCATGGCGGCGACCCCCGCCGACGTCAAGGAGCTCCCGGGGGCCTACTCGTTCGTGGTGGACATGCCGGGGCTGGGCACC GGCGACATCAAGGTGCAGGTGGAGGACGAGCGGGTGCTGGTGATCAGCGGCGAGCGGCGCCGGGAGGAGCGCGAGGAAGCCAAGTACCTGCGCATG…	MDARMFGLETPLMAALQHLLDVPDGEAGDKASAAGSGPTRTYVRDARAMAATPADVKELPGAYSFVVDMPGLGTGDIKVQVEDERVLVISGERRREEREEAKYLRMERRMGKFMRKFVLPDNADMDKISAMCKDGVLTVTVEKLPPPKPKKPKTIEVKVASEDHAVVASAEVKSEQCQ
PvHsp20-20.3	Pavir.J29514.1	contig33959	5.97	20300.1	295-852	ATGGAGTTCTCGTTCGGCGGCTTCGGCGACCCGGTCTTGTCGGCGGCGCTGCAGCAGCTGATGGACCTCCTCGACGAGCTGGAGCGGCAGCTGAACCCGC CGACGCGTGCCTACGTGCGCGACCGCCGCGCCATGGCCAACACGCCCATGGATGTCAAGGAGCTCCCCTCCGGCGCGCTCGTGCTCGCCGTCGACATGCC CGGGGTTAGCCCCGCCGATGTCAGGGTCCAGGTCGAGGAGGGCAACGTGCTCACCATCAGCGGCGAGCGCAAGCGCCCCGCCGAGGACGCCGGCGCCGAG GCCGGCAGCAAGCAGCAGCAGCAGCAGGGGGCCGACGGAGGCACCGGCGAGAAGCAGGGGGTGAGGTACCTGCGGATGGAGCGGCGGATGGGCAAG…	ATGGAGTTCTCGTTCGGCGGCTTCGGCGACCCGGTCTTGTCGGCGGCGCTGCAGCAGCTGATGGACCTCCTCGACGAGCTGGAGCGGCAGCTGAACCCGC CGACGCGTGCCTACGTGCGCGACCGCCGCGCCATGGCCAACACGCCCATGGATGTCAAGGAGCTCCCCTCCGGCGCGCTCGTGCTCGCCGTCGACATGCC CGGGGTTAGCCCCGCCGATGTCAGGGTCCAGGTCGAGGAGGGCAACGTGCTCACCATCAGCGGCGAGCGCAAGCGCCCCGCCGAGGACGCCGGCGCCGAG GCCGGCAGCAAGCAGCAGCAGCAGCAGGGGGCCGACGGAGGCACCGGCGAGAAGCAGGGGGTGAGGTACCTGCGGATGGAGCGGCGGATGGGCAAG…	ATGGAGTTCTCGTTCGGCGGCTTCGGCGACCCGGTCTTGTCGGCGGCGCTGCAGCAGCTGATGGACCTCCTCGACGAGCTGGAGCGGCAGCTGAACCCGC CGACGCGTGCCTACGTGCGCGACCGCCGCGCCATGGCCAACACGCCCATGGATGTCAAGGAGCTCCCCTCCGGCGCGCTCGTGCTCGCCGTCGACATGCC CGGGGTTAGCCCCGCCGATGTCAGGGTCCAGGTCGAGGAGGGCAACGTGCTCACCATCAGCGGCGAGCGCAAGCGCCCCGCCGAGGACGCCGGCGCCGAG GCCGGCAGCAAGCAGCAGCAGCAGCAGGGGGCCGACGGAGGCACCGGCGAGAAGCAGGGGGTGAGGTACCTGCGGATGGAGCGGCGGATGGGCAAG…	MEFSFGGFGDPVLSAALQQLMDLLDELERQLNPPTRAYVRDRRAMANTPMDVKELPSGALVLAVDMPGVSPADVRVQVEEGNVLTISGERKRPAEDAGAEAGSKQQQQQGADGGTGEKQGVRYLRMERRMGKFMRRFPLPESADLDSIRAEYKDGVLTVTVDKKPPPEPKKPRIVQITAGDHQGK
PvHsp20-20.6a	Pavir.Ab00778.1	Chr01b	5.36	20569.3	9316521-9317177	AACGACTCAACGAGACAGATCACACGAGCTCAGATCACCAGCCATCCAGCCATTATTGCTGTTGATCAGCAAGGCAAGCTTAGGCCAGGAGCAATGGAGT TCTCGTTCGGCGGCTTCGGCGACCCGGTGCTGTCGGTGGCGCTGCAGCAGCTGATGGACCTCCCCGACGAGCTGGAGCGGCAGCTGAACGCGCCGACGCG CGCCTACGTGCGCGACCGCCGCGCCATGGCCAACACGCCCATGGACGTCAAGGAGCTCCCCTCCGGCGCGCTCGTGCTCGCCGTCGACATGCCCGGGGTC AGCCTCGCCGACGTCAGGGTCCAGGTCGAGGACGGCAACGTGCTCACCATCAGCGGCGAGCGCAAGCGCCCGCCCGAGGACGCCGTCGGCGCCGAG…	ATGGAGTTCTCGTTCGGCGGCTTCGGCGACCCGGTGCTGTCGGTGGCGCTGCAGCAGCTGATGGACCTCCCCGACGAGCTGGAGCGGCAGCTGAACGCGC CGACGCGCGCCTACGTGCGCGACCGCCGCGCCATGGCCAACACGCCCATGGACGTCAAGGAGCTCCCCTCCGGCGCGCTCGTGCTCGCCGTCGACATGCC CGGGGTCAGCCTCGCCGACGTCAGGGTCCAGGTCGAGGACGGCAACGTGCTCACCATCAGCGGCGAGCGCAAGCGCCCGCCCGAGGACGCCGTCGGCGCC GAGGCCGACAAGCAGCAGCAGCAGCAGCAGGGCGCCGACGGAGGCGCCGGCGAGAAGCAGGGGGTGAGGTACCTGCGGATGGAGCGGCGGATGGGC…	AACGACTCAACGAGACAGATCACACGAGCTCAGATCACCAGCCATCCAGCCATTATTGCTGTTGATCAGCAAGGCAAGCTTAGGCCAGGAGCAATGGAGT TCTCGTTCGGCGGCTTCGGCGACCCGGTGCTGTCGGTGGCGCTGCAGCAGCTGATGGACCTCCCCGACGAGCTGGAGCGGCAGCTGAACGCGCCGACGCG CGCCTACGTGCGCGACCGCCGCGCCATGGCCAACACGCCCATGGACGTCAAGGAGCTCCCCTCCGGCGCGCTCGTGCTCGCCGTCGACATGCCCGGGGTC AGCCTCGCCGACGTCAGGGTCCAGGTCGAGGACGGCAACGTGCTCACCATCAGCGGCGAGCGCAAGCGCCCGCCCGAGGACGCCGTCGGCGCCGAG…	MEFSFGGFGDPVLSVALQQLMDLPDELERQLNAPTRAYVRDRRAMANTPMDVKELPSGALVLAVDMPGVSLADVRVQVEDGNVLTISGERKRPPEDAVGAEADKQQQQQQGADGGAGEKQGVRYLRMERRMGKFMRRFPLPESADLDSIRAEYKDGVLTVTVDKKPPPEPKKPRVVQITDGGDHQGK
PvHsp20-20.6b	Pavir.J36067.1	contig57419	5.04	20578.47	588-1154	CAAGAGCAATCCACAGATCAAGAAACCAAGAAAGCCCAGAGCGATTCAGTCGAGAGGAGAGACCTAGAGAGCGACATGGATGCGATGATGTTCGGGCTGG AGACTCCCCTGATAGCAGCGCTGCAGCACCTGATGGACATCCCCGACGGCGAGGCCGGCGCGGGCGGCGACAAGGCGGGCGCGGCGGCGAGCGGCCCCAC GCGCTCCTACGTCCGCGACGCGCGCGCCATGGCGGCGACCCCGGCCGACGTCAAGGAGCTTCCCGGTGCCTACTCGTTCGTGGTGGACATGCCGGGGCTG GGCACCGGCGACATCAAGGTGCAGGTGGAGGACGAGCGGGTGCTGGTGATCAGCGGCGAGCGGCGCCTGGAGGAGCGCGAGGACGCCAAGTACCTG…	CAAGAGCAATCCACAGATCAAGAAACCAAGAAAGCCCAGAGCGATTCAGTCGAGAGGAGAGACCTAGAGAGCGACATGGATGCGATGATGTTCGGGCTGG AGACTCCCCTGATAGCAGCGCTGCAGCACCTGATGGACATCCCCGACGGCGAGGCCGGCGCGGGCGGCGACAAGGCGGGCGCGGCGGCGAGCGGCCCCAC GCGCTCCTACGTCCGCGACGCGCGCGCCATGGCGGCGACCCCGGCCGACGTCAAGGAGCTTCCCGGTGCCTACTCGTTCGTGGTGGACATGCCGGGGCTG GGCACCGGCGACATCAAGGTGCAGGTGGAGGACGAGCGGGTGCTGGTGATCAGCGGCGAGCGGCGCCTGGAGGAGCGCGAGGACGCCAAGTACCTG…	CAAGAGCAATCCACAGATCAAGAAACCAAGAAAGCCCAGAGCGATTCAGTCGAGAGGAGAGACCTAGAGAGCGACATGGATGCGATGATGTTCGGGCTGG AGACTCCCCTGATAGCAGCGCTGCAGCACCTGATGGACATCCCCGACGGCGAGGCCGGCGCGGGCGGCGACAAGGCGGGCGCGGCGGCGAGCGGCCCCAC GCGCTCCTACGTCCGCGACGCGCGCGCCATGGCGGCGACCCCGGCCGACGTCAAGGAGCTTCCCGGTGCCTACTCGTTCGTGGTGGACATGCCGGGGCTG GGCACCGGCGACATCAAGGTGCAGGTGGAGGACGAGCGGGTGCTGGTGATCAGCGGCGAGCGGCGCCTGGAGGAGCGCGAGGACGCCAAGTACCTG…	QEQSTDQETKKAQSDSVERRDLESDMDAMMFGLETPLIAALQHLMDIPDGEAGAGGDKAGAAASGPTRSYVRDARAMAATPADVKELPGAYSFVVDMPGLGTGDIKVQVEDERVLVISGERRLEEREDAKYLRMERRMGKFMRKFVLPDNANMDKISAVCKDGVLTVNVEKLPPPEPKKPKTIEVKVA
PvHsp20-20.8	Pavir.Da01423.1	Chr04a	7.69	20827.04	27115442-27116578	CGCAGGTCAGTGGCACCGAGTCCCTCTGCAGTACTGCAGAGGAACCGGTTCCCTTCCGCCGCCGTCGTCAAGGGTGCCCCGATGGCCGGCCTCCTCAAGG AGCTCCCCGCCACGCCGTCATCGTTCGAGAAGCCCGCCGCCTGCGCCCTCTGCCTCCTCAACACCAAGGGAGGCGGCGGCGCTGACACCTCCGAGAAGCC CAGCGGCAACGACGCCGTCGACGGCCGCCTCTCGCTCGGCCTCTCCGTCCCCAAGCCCTTCTCCCCATACGCACTGGACCTGTTCGGCGAGCCGTCCAAG CTGCTCCAGTTGCTGGCGCTGATGGAGGACGGTGGCACGGCGTACGGGACCGGCCTCTCCGGGCACGGGTGGTGGTTGTCCAAGGAGGATGCCGAC…	ATGGCCGGCCTCCTCAAGGAGCTCCCCGCCACGCCGTCATCGTTCGAGAAGCCCGCCGCCTGCGCCCTCTGCCTCCTCAACACCAAGGGAGGCGGCGGCG CTGACACCTCCGAGAAGCCCAGCGGCAACGACGCCGTCGACGGCCGCCTCTCGCTCGGCCTCTCCGTCCCCAAGCCCTTCTCCCCATACGCACTGGACCT GTTCGGCGAGCCGTCCAAGCTGCTCCAGTTGCTGGCGCTGATGGAGGACGGTGGCACGGCGTACGGGACCGGCCTCTCCGGGCACGGGTGGTGGTTGTCC AAGGAGGATGCCGACGCGATGCAGCTGAAGGTGGCAATGCCGGGGCTGGGGAAGGAGCACGTCAAGGTGTCCACGGAGAAGAACATCCTGGTGATC…	CGCAGGTCAGTGGCACCGAGTCCCTCTGCAGTACTGCAGAGGAACCGGTTCCCTTCCGCCGCCGTCGTCAAGGGTGCCCCGATGGCCGGCCTCCTCAAGG AGCTCCCCGCCACGCCGTCATCGTTCGAGAAGCCCGCCGCCTGCGCCCTCTGCCTCCTCAACACCAAGGGAGGCGGCGGCGCTGACACCTCCGAGAAGCC CAGCGGCAACGACGCCGTCGACGGCCGCCTCTCGCTCGGCCTCTCCGTCCCCAAGCCCTTCTCCCCATGTACTGTACCTTCTCGTGTTGGCTCGTTCCTT CTTCCCCTTGTTTGCTCTAACCTGGCGAAGCGAGGCCGGGCACTGATCATTTTGGGGTTTTCTGCAGACGCACTGGACCTGTTCGGCGAGCCGTCC…	MAGLLKELPATPSSFEKPAACALCLLNTKGGGGADTSEKPSGNDAVDGRLSLGLSVPKPFSPYALDLFGEPSKLLQLLALMEDGGTAYGTGLSGHGWWLSKEDADAMQLKVAMPGLGKEHVKVSTEKNILVIKGEGDKDPEDSKGPARYARRFQLPAEAFKMDQIKAKMSNGVLKVTVPKIKAEERKDVFQIKVE
PvHsp20-21.0a	Pavir.Ab00779.1	Chr01b	7.86	20970.9	9324269-9325220	TCCCATCATCCTCATCCCCACCAGCCACCACCGCTCATCTCCCTCCCCGAGGTACACGTCTCGTGCATGCAGCCCCGCCCGGGCAGGCAACTGGCAACCC CCGCGCTTCCATCACCCTCCACACTCTTCCCCGCTTCCCTATATTAACCCAATCGATCTCAAGCACAACGAGCTCAGATCACCAGCCATTATTCATCCAT TGTTGATCAGCGAAGGGCAAGCTTAGGTTAGGAGGAGCAAATGGAGTTCTCGTTCAGCGGATTGGGCGACCCGGTGCTGTCGGCAGCGCTCAAGCAGCTG ATGGACCTCCCCGACGAGCTGGAGCGGCAGCTGAACGCGCCAACGCGCGCCTACATGCACAACCGCCGCGCCATGGCCAACACGCCCATGGACGTC…	ATGGAGTTCTCGTTCAGCGGATTGGGCGACCCGGTGCTGTCGGCAGCGCTCAAGCAGCTGATGGACCTCCCCGACGAGCTGGAGCGGCAGCTGAACGCGC CAACGCGCGCCTACATGCACAACCGCCGCGCCATGGCCAACACGCCCATGGACGTCAAGGAGCTCCCCTCCGGCGCGCTCGTGCTCGCCGTCGACATGCC CGGGGTCAGACCCGCCGACGTCAGGGTCCAGGTCGAGGACGGCAACGTGCTCACCATCAGCGGCGAGCGCAAGCGCCCCGCCGCCGACGAGGATGCCGGC GCCGAGGCCGGCAAGCAGCAGCAGCACCAGAAGCAGCAGCAGGCCGCCAACGAAGGCGCCAGCGAGAAGCCGAGGGTGAAGTACCTGCGGGTGGAG…	TCCCATCATCCTCATCCCCACCAGCCACCACCGCTCATCTCCCTCCCCGAGGTACACGTCTCGTGCATGCAGCCCCGCCCGGGCAGGCAACTGGCAACCC CCGCGCTTCCATCACCCTCCACACTCTTCCCCGCTTCCCTATATTAACCCAATCGATCTCAAGCACAACGAGCTCAGATCACCAGCCATTATTCATCCAT TGTTGATCAGCGAAGGGCAAGCTTAGGTTAGGAGGAGCAAATGGAGTTCTCGTTCAGCGGATTGGGCGACCCGGTGCTGTCGGCAGCGCTCAAGCAGCTG ATGGACCTCCCCGACGAGCTGGAGCGGCAGCTGAACGCGCCAACGCGCGCCTACATGCACAACCGCCGCGCCATGGCCAACACGCCCATGGACGTC…	MEFSFSGLGDPVLSAALKQLMDLPDELERQLNAPTRAYMHNRRAMANTPMDVKELPSGALVLAVDMPGVRPADVRVQVEDGNVLTISGERKRPAADEDAGAEAGKQQQHQKQQQAANEGASEKPRVKYLRVERRMGKFMRRFPLPEGADLDSIRAEHKDGVLTVTVDKKPPQEPKKPCVVQVTVGEHQGK
PvHsp20-21.0b	Pavir.Bb03000.1	Chr02b	10.87	20995.8	64777975-64778676	GCAGAGAGAGTGACGGCCCGGCCGGCCGGTTCAGCTAGCCACCGAAAACGGCAACAAAGATTCCTCCAACCCGGGTCGAGCTCGCCTCGCCATGGATTAC TACTACCCGATGGAGGAGGTGCACCAGCACTCGGGGGGCTCCGGCCGCTGCAGCTGCCGTGGCACTGGCAGTGGCGCCTTTTCACCCTCCTGTCCTCTCC GGCGGCGCTGCAGCACCAGCAGCCGCGCCGGGCGGCGAACCACGTCAGCTGGGAGGAGGCCGCCGCCGCGCACCTCTTCTCCGCCAGCCTCCCGGGCGTG CGGAAGGAGGAGATCAGGGTGGAGGTGGAGGACGCGAGGTACCTCGTCATCCGCACGGAGCTGGCCGCCGCCGCCGCGGCGACGGCGGAAGAGGAC…	GCAGAGAGAGTGACGGCCCGGCCGGCCGGTTCAGCTAGCCACCGAAAACGGCAACAAAGATTCCTCCAACCCGGGTCGAGCTCGCCTCGCCATGGATTAC TACTACCCGATGGAGGAGGTGCACCAGCACTCGGGGGGCTCCGGCCGCTGCAGCTGCCGTGGCACTGGCAGTGGCGCCTTTTCACCCTCCTGTCCTCTCC GGCGGCGCTGCAGCACCAGCAGCCGCGCCGGGCGGCGAACCACGTCAGCTGGGAGGAGGCCGCCGCCGCGCACCTCTTCTCCGCCAGCCTCCCGGGCGTG CGGAAGGAGGAGATCAGGGTGGAGGTGGAGGACGCGAGGTACCTCGTCATCCGCACGGAGCTGGCCGCCGCCGCCGCGGCGACGGCGGAAGAGGAC…	GCAGAGAGAGTGACGGCCCGGCCGGCCGGTTCAGCTAGCCACCGAAAACGGCAACAAAGATTCCTCCAACCCGGGTCGAGCTCGCCTCGCCATGGATTAC TACTACCCGATGGAGGAGGTGCACCAGCACTCGGGGGGCTCCGGCCGCTGCAGCTGCCGTGGCACTGGCAGTGGCGCCTTTTCACCCTCCTGTCCTCTCC GGCGGCGCTGCAGCACCAGCAGCCGCGCCGGGCGGCGAACCACGTCAGCTGGGAGGAGGCCGCCGCCGCGCACCTCTTCTCCGCCAGCCTCCCGGGTAAC AAAACATGCTGTGCTCCTCTGCTGATGCGGCCGGCGTTCTTCAGCTCACCTGGTTGGTTCTCAGCCGGACCGGCAGCTAATTAATCAGAGCATCTT…	AERVTARPAGSASHRKRQQRFLQPGSSSPRHGLLLPDGGGAPALGGLRPLQLPWHWQWRLFTLLSSPAALQHQQPRRAANHVSWEEAAAAHLFSASLPGVRKEEIRVEVEDARYLVIRTELAAAAAATAEEDGRRRSFDRKFRLPGMVDVDGISAEYTDGVLTVTVPRMHTRARPAVGLLGAGPTHESTARAA
PvHsp20-21.2	Pavir.J22992.1	contig250882	4.89	21239.89	327-1843	CTTTCCCCAAAGGCCAGCCAGCTCCACCACGGCGCCACCGCTGCTATAAACCGCGGCCTCCCTCTGGGCGCGCTCGGCCCCCCCGGGACCGGGAGAGATC CTGAGGCGGCGATGCCGGGGCGGCGGGCGATCGAGGTCCGGCTGCAGCCCGGCGATGCCGCCGCGGCGCCCAGGTGGCGCATGTCGCTGCTGGAGAACAC GTTCGCGGGGTTCCTGCAGGGCGCCGGCGCCGACGCCGCGGCGAGGGCCGTCTTCGCGGAGGGCTCCCTGTTCAGCCCCTTCCTGTTCGGCAAGTTCTTC GACCCCGCCGACGCCTTCCCGCTGTGGGACTTCGAGCCCGAGGTGCTGCTCGCCGCGCTCCGGCGCGCCGCCGCCAGGACCACCGTCGACTGGGCC…	ATGCCGGGGCGGCGGGCGATCGAGGTCCGGCTGCAGCCCGGCGATGCCGCCGCGGCGCCCAGGTGGCGCATGTCGCTGCTGGAGAACACGTTCGCGGGGT TCCTGCAGGGCGCCGGCGCCGACGCCGCGGCGAGGGCCGTCTTCGCGGAGGGCTCCCTGTTCAGCCCCTTCCTGTTCGGCAAGTTCTTCGACCCCGCCGA CGCCTTCCCGCTGTGGGACTTCGAGCCCGAGGTGCTGCTCGCCGCGCTCCGGCGCGCCGCCGCCAGGACCACCGTCGACTGGGCCGAGACCGACGCCGAG TACTACCTCAGGGCTGACATACCAGGTGGCAGGAAATGCGACGTGGAGGTGAGCGGGGACGCGATGAAGGTGATCGACATCAGCGGGCTGTGGCGG…	CTTTCCCCAAAGGCCAGCCAGCTCCACCACGGCGCCACCGCTGCTATAAACCGCGGCCTCCCTCTGGGCGCGCTCGGCCCCCCCGGGACCGGGAGAGATC CTGAGGCGGCGATGCCGGGGCGGCGGGCGATCGAGGTCCGGCTGCAGCCCGGCGATGCCGCCGCGGCGCCCAGGTGGCGCATGTCGCTGCTGGAGAACAC GTTCGCGGGGTTCCTGCAGGGCGCCGGCGCCGACGCCGCGGCGAGGGCCGTCTTCGCGGAGGGCTCCCTGTTCAGCCCCTTCCTGTTCGGCAAGTTCTTC GACCCCGCCGACGCCTTCCCGCTGTGGGACTTCGAGCCCGAGGTGCTGCTCGCCGCGCTCCGGCGCGCCGCCGCCAGGACCACCGTCGACTGGGCC…	MPGRRAIEVRLQPGDAAAAPRWRMSLLENTFAGFLQGAGADAAARAVFAEGSLFSPFLFGKFFDPADAFPLWDFEPEVLLAALRRAAARTTVDWAETDAEYYLRADIPGGRKCDVEVSGDAMKVIDISGLWRAPPADGRDWRAGRWWEHGFVRRVELPEDAEWRKVEAYFDDGEGALEIKVPKAGDAHQATA
PvHsp20-21.4	Pavir.Ca01301.1	Chr03a	4.68	21446	15277943-15280571	CTCCGCCACGGCGCCACCGCTCTCCTATAAACCGCGGCGTCCCTCTGGGCGCGCTTGTCCCCCCGGCCGGGAGATCCTGAGGCGGCGATATGCCGGGGCG GCAGGCGATCGAGGTCCGGCTGCAGCCCGGCGACGGCGCCGCGGCGGCGCCCAGGTGGCGCATGTCGCTGCTGGAGAACACGTTCACGGGGTTCCTGCAG AGCGCCGGCGCCGACGCCGCGGCGCGGGCCGTCTTCGCGGAGGGCTCCCTGTTCAGCCCCTTCCTGTTCGGCAACTTCTTCGACCCCGCCGACGCGTTCC CGCTCTGGGACTTCGAGCCCGAGGTGCTGCTCGCCGCGCTCCGGCGCGCCGCCGCCAGGACCGCCGTCGACTGGGCCGAGACCGACGCCGAGTACT…	ATGCCGGGGCGGCAGGCGATCGAGGTCCGGCTGCAGCCCGGCGACGGCGCCGCGGCGGCGCCCAGGTGGCGCATGTCGCTGCTGGAGAACACGTTCACGG GGTTCCTGCAGAGCGCCGGCGCCGACGCCGCGGCGCGGGCCGTCTTCGCGGAGGGCTCCCTGTTCAGCCCCTTCCTGTTCGGCAACTTCTTCGACCCCGC CGACGCGTTCCCGCTCTGGGACTTCGAGCCCGAGGTGCTGCTCGCCGCGCTCCGGCGCGCCGCCGCCAGGACCGCCGTCGACTGGGCCGAGACCGACGCC GAGTACTACCTCAGGGCTGACATACCAGGTGGCAGGAAATGCGACGTGGAGGTGAGCAGCGGGGACGCGATGAAGGTGATCGACATCAGCGGGCTG…	CTCCGCCACGGCGCCACCGCTCTCCTATAAACCGCGGCGTCCCTCTGGGCGCGCTTGTCCCCCCGGCCGGGAGATCCTGAGGCGGCGATATGCCGGGGCG GCAGGCGATCGAGGTCCGGCTGCAGCCCGGCGACGGCGCCGCGGCGGCGCCCAGGTGGCGCATGTCGCTGCTGGAGAACACGTTCACGGGGTTCCTGCAG AGCGCCGGCGCCGACGCCGCGGCGCGGGCCGTCTTCGCGGAGGGCTCCCTGTTCAGCCCCTTCCTGTTCGGCAACTTCTTCGACCCCGCCGACGCGTTCC CGCTCTGGGACTTCGAGCCCGAGGTGCTGCTCGCCGCGCTCCGGCGCGCCGCCGCCAGGACCGCCGTCGACTGGGCCGAGACCGACGCCGAGTACT…	MPGRQAIEVRLQPGDGAAAAPRWRMSLLENTFTGFLQSAGADAAARAVFAEGSLFSPFLFGNFFDPADAFPLWDFEPEVLLAALRRAAARTAVDWAETDAEYYLRADIPGGRKCDVEVSSGDAMKVIDISGLWRAPPADGRDWRAGRWWEHGFVRRVELPEDAEWRKVEAYFDDGEGSLEIKVPKADDAHQATA
PvHsp20-21.6a	Pavir.J36639.1	contig61645	6.77	21577.34	3160-3913	ATGGCTCTAGCTCGCCTGTGCCTCAACCGGGGCCTGGCCGGCCGCGCGCTGGCGCTGGCGAGGCCGGCGTACGCCGCATCCCCGGCGGCGGACGGGACCC GCCGGGAGGTGGCCGTGTCGGGCTCGGGCCAGTCCGCCCCCGCACGCCGCGGCGGCCGGTGGGCGTGGCGAGACCTCCGCGACTTCACCCCGTTCAGCTT CGTCGACGGGCTCGGGAGCGCGCTGTCGCAGGTGGCGGAGACCCTGAGCTGGCCGCTGGAGCGGCTGGCGCCGTCGCGGCTGCTGCCGGGGAAGGTGCGG GAGGACGAGGCGCGGTACCGGCTGCGGTTCGAGGTCCCCGGGCTGGGGAAGGAGGACGTGCGCGTGGCGGTGGAGGACGGCGTGCTGGTGATTGAG…	ATGGCTCTAGCTCGCCTGTGCCTCAACCGGGGCCTGGCCGGCCGCGCGCTGGCGCTGGCGAGGCCGGCGTACGCCGCATCCCCGGCGGCGGACGGGACCC GCCGGGAGGTGGCCGTGTCGGGCTCGGGCCAGTCCGCCCCCGCACGCCGCGGCGGCCGGTGGGCGTGGCGAGACCTCCGCGACTTCACCCCGTTCAGCTT CGTCGACGGGCTCGGGAGCGCGCTGTCGCAGGTGGCGGAGACCCTGAGCTGGCCGCTGGAGCGGCTGGCGCCGTCGCGGCTGCTGCCGGGGAAGGTGCGG GAGGACGAGGCGCGGTACCGGCTGCGGTTCGAGGTCCCCGGGCTGGGGAAGGAGGACGTGCGCGTGGCGGTGGAGGACGGCGTGCTGGTGATTGAG…	ATGGCTCTAGCTCGCCTGTGCCTCAACCGGGGCCTGGCCGGCCGCGCGCTGGCGCTGGCGAGGCCGGCGTACGCCGCATCCCCGGCGGCGGACGGGACGT GAGCCTTCACTCCCTCTTCTCGACGTCGTCGTCGGCCGACTCCGCCGCCGGAGGCGAGGCGAGCCGCCGGGAGGTGGCCGTGTCGGGCTCGGGCCAGTCC GCCCCCGCACGCCGCGGCGGCCGGTGGGCGTGGCGAGACCTCCGCGACTTCACCCCGTTCAGCTTCGTCGACGGTACGACCTGCTAGCAGTAGCACTCTC CCCTCGCGATCTTTTCTTTGGACGGTACACCTGTAGCTTGACCGCCGGCGGCGGGCACGGTGCAGGGCTCGGGAGCGCGCTGTCGCAGGTGGCGGA…	MALARLCLNRGLAGRALALARPAYAASPAADGTRREVAVSGSGQSAPARRGGRWAWRDLRDFTPFSFVDGLGSALSQVAETLSWPLERLAPSRLLPGKVREDEARYRLRFEVPGLGKEDVRVAVEDGVLVIEGEKREHGGEGDDGEWWSAMSGYHASLLLPDDARPEGITAEVKDGVLYVTVPRTGERRRNVTEVKVQ
PvHsp20-21.6b	Pavir.Ia04051	Chr09a	5.27	21644.66	75348238-75349945	ATGAAGCATCCGTTTTTAGCCGGTGATCTGGACGGGCTTGACCTCGGGCTTCTTGACCTCCTCCTCGGGCACGGTGACGGTGAGCACGCCGTTCTGAACT TGCCGCTGCTGCGCTCCACCCTGTGCCTTGCTCCGCTCGCCGCTGATCTGGAGCACGTTGACGTCATCGACCTCCACCTTCACCTCCTTCTTCAGCCCTG GGACGTCGGCCTTGAACACGTGGGCCTCCGGGGCACCAACTCTGAGACCGCGGCCTTCGCCGGCGCCCGCATCGACTGGAAGGAGACCCCGGAGGCTCAC GTGTTCAAGGCGGACGTCCCGGGGCTGAAGAAGGAGGAGGTCAAGGTGGAGGTCGAGGACGGCAACGTGCTCCAGATCAACGGCGAGCGCAACAAG…	ATGAAGCATCCGTTTTTAGCCGGTGATCTGGACGGGCTTGACCTCGGGCTTCTTGACCTCCTCCTCGGGCACGGTGACGGTGAGCACGCCGTTCTGAACT TGCCGCTGCTGCGCTCCACCCTGTGCCTTGCTCCGCTCGCCGCTGATCTGGAGCACGTTGACGTCATCGACCTCCACCTTCACCTCCTTCTTCAGCCCTG GGACGTCGGCCTTGAACACGTGGGCCTCCGGGGCACCAACTCTGAGACCGCGGCCTTCGCCGGCGCCCGCATCGACTGGAAGGAGACCCCGGAGGCTCAC GTGTTCAAGGCGGACGTCCCGGGGCTGAAGAAGGAGGAGGTCAAGGTGGAGGTCGAGGACGGCAACGTGCTCCAGATCAACGGCGAGCGCAACAAG…	ATGAAGCATCCGTTTTTAGCCGGTGATCTGGACGGGCTTGACCTCGGGCTTCTTGACCTCCTCCTCGGGCACGGTGACGGTGAGCACGCCGTTCTGTATG GACGCGCTGATCTGCTCCGTCTTGGCGTTCTCCGGTAGCCTGAACCGGCGCAGGAACTTGCCGCTGCTGCGCTCCACCCTGTGCCTTGCTCCGCTCGCCG CTGATCTGGAGCACGTTGACGTCATCGACCTCCACCTTCACCTCCTTCTTCAGCCCTGGGACGTCGGCCTTGAACACGTGGGCCTCCGGGGTCTCCTTCC AGTCGCTGCGCGCGCCGGCGAACGCCGCAGTGTTGGAGTCAGTGGAAATGCGCGGGAGGAGGCTGCCGCTGCCGGAGCCGAAGGGGAAGCCCTCGA…	MKHPFLAGDLDGLDLGLLDLLLGHGDGEHAVLNLPLLRSTLCLAPLAADLEHVDVIDLHLHLLLQPWDVGLEHVGLRGTNSETAAFAGARIDWKETPEAHVFKADVPGLKKEEVKVEVEDGNVLQINGERNKEQEENDKWHRVERSSGKFLRRFRLPENAKTEQISASMENGVLTVTVPKEEVKKPEVKPVQITG
PvHsp20-21.7	Pavir.Ab00731.1	Chr01b	5.25	21711.09	8972133-8973224	CCAAGTCCAGAGTGAGTCCGAGTGAGGAAGCGATCGCGAGTGCCCAGCTCGGCAGAAGAAAATCCGTTTGGCCCGGCTTGGGCATGGCTCTAGGCTCTAG CTCGCCTGTGCCTCAACCGGGGCCTCGCCGGCCGCGCGCTGGCGCTGGCGATGGCGAGGCCGGCGTACGCCGCTGCCCCGGCGGCCGATGTGAGCCTTCA CTCCCTCTTCTCGACGTCGTCGGCGCCCGACTCCGCCGCCGGCAGCGAGGCAGCGAGCCGCCGGGAGGTCGCCGTGTCGGGCTCGGGCCAGTCCGCCCCC GCACGCCGCGGCGGCCGCTGGGCGTGGCGAGACCTCCGCGACCTCACCCCGTTCCGCTTCGTCGACGGTCTCGGGAGCGCGCTGTCGCAGGTGGCG…	ATGGCGAGGCCGGCGTACGCCGCTGCCCCGGCGGCCGATGTGAGCCTTCACTCCCTCTTCTCGACGTCGTCGGCGCCCGACTCCGCCGCCGGCAGCGAGG CAGCGAGCCGCCGGGAGGTCGCCGTGTCGGGCTCGGGCCAGTCCGCCCCCGCACGCCGCGGCGGCCGCTGGGCGTGGCGAGACCTCCGCGACCTCACCCC GTTCCGCTTCGTCGACGGTCTCGGGAGCGCGCTGTCGCAGGTGGCGGAGGCCCTGAGCCGGCCGCTGGAGCGGCTGGCGCCGTCGCGGCTGCTGTCGGGG AAGGTGCGGGAGGACGAGGCGTGGTACCGGCTGCGGTTCGAGGTCCCCGGGCTGGGGAAGGAGGACGTGCGCGTGGCGGTGGAGGACGGCGTGCTG…	CCAAGTCCAGAGTGAGTCCGAGTGAGGAAGCGATCGCGAGTGCCCAGCTCGGCAGAAGAAAATCCGTTTGGCCCGGCTTGGGCATGGCTCTAGGCTCTAG CTCGCCTGTGCCTCAACCGGGGCCTCGCCGGCCGCGCGCTGGCGCTGGCGATGGCGAGGCCGGCGTACGCCGCTGCCCCGGCGGCCGATGTGAGCCTTCA CTCCCTCTTCTCGACGTCGTCGGCGCCCGACTCCGCCGCCGGCAGCGAGGCAGCGAGCCGCCGGGAGGTCGCCGTGTCGGGCTCGGGCCAGTCCGCCCCC GCACGCCGCGGCGGCCGCTGGGCGTGGCGAGACCTCCGCGACCTCACCCCGTTCCGCTTCGTCGACGGTACGACCTGCCTGCCAGCACTCTCATCT…	MARPAYAAAPAADVSLHSLFSTSSAPDSAAGSEAASRREVAVSGSGQSAPARRGGRWAWRDLRDLTPFRFVDGLGSALSQVAEALSRPLERLAPSRLLSGKVREDEAWYRLRFEVPGLGKEDVRVAVEDGVLVIEGEKREHGGEGGEDGEWWSAASGYHASLLLPDDARAEGITAEVKDGVLYVTVPRTGERRRNVTEVEVQ
PvHsp20-21.8a	Pavir.Da01084.1	Chr04a	6.76	21832.09	21065307-21066557	GAGGCCGTTTATCCCTCGCGAGTCGCACGAATCGCAGCGCAGTGACCCAGCGCTCGATACCCCCCGGTCATCCCCTCCCCCAAGAAATGTCCAGCTTTTA AACCCCACACCCACTTCCGTCGCTGTCAAGGCAGAAGCACTCCTCGCAGCGCTCCGCTAGAATCCAAAATCAAAAACCCCAATCAGCGAGAGAGAGAGGG AGATCCATCCATGGCTTCCGCCGTCGTCGTCAAGGGGGCCCCGATGGCCAGCCTCCTCAAGGAGCTCCCCGCCGCGCCGTCCGCGTTCGAGAAGCCCGTG GCCTCCGCCGTCCGCCTCCTCAACACCAAGGGCGGAGGCGGCGACGACGACACCTCCGAGAAGCCCAGCGGCAAGGACACCGTCGACGGCCGCCTT…	ATGGCTTCCGCCGTCGTCGTCAAGGGGGCCCCGATGGCCAGCCTCCTCAAGGAGCTCCCCGCCGCGCCGTCCGCGTTCGAGAAGCCCGTGGCCTCCGCCG TCCGCCTCCTCAACACCAAGGGCGGAGGCGGCGACGACGACACCTCCGAGAAGCCCAGCGGCAAGGACACCGTCGACGGCCGCCTTGCGCTCGACCTCTC CGTCCCCAAGTTCGTCCCCACAGCCGCGCTGGACCTGTTCAGCGACCCGAGCAAGCTGCTCCAGCTGCTGGCGCAGGCGGAGGACGGCGGCGCGGCGTAC GGGACCGGCCTCTCTGGGCACGGGTGGTGGGTGTCCAAGGAGGACGGCGACGCGATCCAGCTGAAGGTGGCGATGCCGGGGCTGGGGAAGGAGCAC…	GAGGCCGTTTATCCCTCGCGAGTCGCACGAATCGCAGCGCAGTGACCCAGCGCTCGATACCCCCCGGTCATCCCCTCCCCCAAGAAATGTCCAGCTTTTA AACCCCACACCCACTTCCGTCGCTGTCAAGGCAGAAGCACTCCTCGCAGCGCTCCGCTAGAATCCAAAATCAAAAACCCCAATCAGCGAGAGAGAGAGGG AGATCCATCCATGGCTTCCGCCGTCGTCGTCAAGGGGGCCCCGATGGCCAGCCTCCTCAAGGAGCTCCCCGCCGCGCCGTCCGCGTTCGAGAAGCCCGTG GCCTCCGCCGTCCGCCTCCTCAACACCAAGGGCGGAGGCGGCGACGACGACACCTCCGAGAAGCCCAGCGGCAAGGACACCGTCGACGGCCGCCTT…	MASAVVVKGAPMASLLKELPAAPSAFEKPVASAVRLLNTKGGGGDDDTSEKPSGKDTVDGRLALDLSVPKFVPTAALDLFSDPSKLLQLLAQAEDGGAAYGTGLSGHGWWVSKEDGDAIQLKVAMPGLGKEHVKVSAAKNVLVIKGEGDKDPEDRKGPARYTRSLQLPAEAFKMDQIKAEMSNGVLKVTVPKIKAEERKDVFQIKVE
PvHsp20-21.8b	Pavir.Ha00975.1	contig370049	6.87	21834.6	771-1166	GGAGGAGCTGCTGCCACGGGCGCGGCGTACCGGCAGCGCACCGGGCGGACGCCGTGGGAGGTCAGGGAGCGCGCGGGGGAGTACCTGGTGCGGTTCGACA TGCCGGGGATGACGCGGGAGGACGTGCGGGTCAGCGTGCGGGACCGGACGCTGGTGGTGGCCGCCGAGAAGAAGGACGCGGCGGCGAAGGAGCAGCACGA GGACGAGGCGGACGAGGAGGAGGATCAGGGCGAGCCGTGGCCGGCGGCGAGCTTCGGCCGGTACAGGACGCGGTTCGAGCTGCCGGAGAACGTGGACGTG GAGAGGATCGCGGCCGAGGTGAGGGACGGCGTGCTCTACCTCACCATCCCCAAGTTGTCAGCCGGGGGCAAGGTCGTCAACATCCAGGTGCAGTGA	GGAGGAGCTGCTGCCACGGGCGCGGCGTACCGGCAGCGCACCGGGCGGACGCCGTGGGAGGTCAGGGAGCGCGCGGGGGAGTACCTGGTGCGGTTCGACA TGCCGGGGATGACGCGGGAGGACGTGCGGGTCAGCGTGCGGGACCGGACGCTGGTGGTGGCCGCCGAGAAGAAGGACGCGGCGGCGAAGGAGCAGCACGA GGACGAGGCGGACGAGGAGGAGGATCAGGGCGAGCCGTGGCCGGCGGCGAGCTTCGGCCGGTACAGGACGCGGTTCGAGCTGCCGGAGAACGTGGACGTG GAGAGGATCGCGGCCGAGGTGAGGGACGGCGTGCTCTACCTCACCATCCCCAAGTTGTCAGCCGGGGGCAAGGTCGTCAACATCCAGGTGCAGTGA	GGAGGAGCTGCTGCCACGGGCGCGGCGTACCGGCAGCGCACCGGGCGGACGCCGTGGGAGGTCAGGGAGCGCGCGGGGGAGTACCTGGTGCGGTTCGACA TGCCGGGGATGACGCGGGAGGACGTGCGGGTCAGCGTGCGGGACCGGACGCTGGTGGTGGCCGCCGAGAAGAAGGACGCGGCGGCGAAGGAGCAGCACGA GGACGAGGCGGACGAGGAGGAGGATCAGGGCGAGCCGTGGCCGGCGGCGAGCTTCGGCCGGTACAGGACGCGGTTCGAGCTGCCGGAGAACGTGGACGTG GAGAGGATCGCGGCCGAGGTGAGGGACGGCGTGCTCTACCTCACCATCCCCAAGTTGTCAGCCGGGGGCAAGGTCGTCAACATCCAGGTGCAGTGA	MAAASRKASDSGADVLASAAVVVALALRAQAAPAAALVPYGRGLALDLLDDPFRVLEQSPFSAASAAPSRVAGGAEAGVALARCDWKETPDAHVISVDVPGVRRQDVRVEVEEGSRVLRVSGERRAEEREGERWHRAERAAGRFWRRFRMPAGADVDRVAARLEAVLTVTVPEVAGHRGREPRVISIAGGDEGGAEAAEVRASKAQM
PvHsp20-22.0	Pavir.Hb01472.1	Chr08b	6.36	22024.91	42749668-42750638	ACGAGCACGAGCTAGAGATTTTTGCAAAGCAATCAACCAAGCGCGCGAGCGATTGAGCACTTCCGATCCATCAAGCTGATAATAATAGCAATGGCTGCTG CATCAAGGAAGGCGCCGGCTTCCGGAGCCGCCGTCCTCGCGTCGGCGACGGTGGTGATGGCGCTGCTGGCGCAGGCCGTGCCCGCCGCGGCGCTGGTGCC GTACGGGCGCGGGCTGGCGTGGGACCTGCTCGACGACCCGTTCCGGGTGCTCGAGCAGTCGCCGTTCTCGGCCGTCTCGGCGGCGCCGAGCAGGGTGGCG GGCGGCGCCGAGGCGGCGGGGGTGGCCCTGGCGCGGTGCGACTGGAAGGAGACCCCCGACGCGCACGTCATCTCGGTGGACGTGCCCGGGGTGCGG…	ATGGCTGCTGCATCAAGGAAGGCGCCGGCTTCCGGAGCCGCCGTCCTCGCGTCGGCGACGGTGGTGATGGCGCTGCTGGCGCAGGCCGTGCCCGCCGCGG CGCTGGTGCCGTACGGGCGCGGGCTGGCGTGGGACCTGCTCGACGACCCGTTCCGGGTGCTCGAGCAGTCGCCGTTCTCGGCCGTCTCGGCGGCGCCGAG CAGGGTGGCGGGCGGCGCCGAGGCGGCGGGGGTGGCCCTGGCGCGGTGCGACTGGAAGGAGACCCCCGACGCGCACGTCATCTCGGTGGACGTGCCCGGG GTGCGGCGGGAGGACGTGAGGGTCGAGGTTGAGGAGGGCAGCCGGGTGCTCCGCGTGTCCGGCGAGCGGCGGGCGGAGGAGGAGAAGGAGGGCGAG…	ACGAGCACGAGCTAGAGATTTTTGCAAAGCAATCAACCAAGCGCGCGAGCGATTGAGCACTTCCGATCCATCAAGCTGATAATAATAGCAATGGCTGCTG CATCAAGGAAGGCGCCGGCTTCCGGAGCCGCCGTCCTCGCGTCGGCGACGGTGGTGATGGCGCTGCTGGCGCAGGCCGTGCCCGCCGCGGCGCTGGTGCC GTACGGGCGCGGGCTGGCGTGGGACCTGCTCGACGACCCGTTCCGGGTGCTCGAGCAGTCGCCGTTCTCGGCCGTCTCGGCGGCGCCGAGCAGGGTGGCG GGCGGCGCCGAGGCGGCGGGGGTGGCCCTGGCGCGGTGCGACTGGAAGGAGACCCCCGACGCGCACGTCATCTCGGTGGACGTGCCCGGGGTGCGG…	MAAASRKAPASGAAVLASATVVMALLAQAVPAAALVPYGRGLAWDLLDDPFRVLEQSPFSAVSAAPSRVAGGAEAAGVALARCDWKETPDAHVISVDVPGVRREDVRVEVEEGSRVLRVSGERRAEEEKEGERWHRAERAAGRFWRRFRMPAGADVDRVAARLEAGVLTVTVPKVAGHRGREPRVISIAGGDEGGDEATEVRASKAEM
PvHsp20-23.1a	Pavir.Ga01718.1	Chr07a	5.47	23085.04	21671870-21673386	ATTCTAATCGGAACCCGAACAAATCAATTGGAATCCTAGTCAGAACACGGACAATCAATATCTTGTATAATCACAGCACGGATGAAGTGAACAAACACAA AGTTGATGGTATTATGTATATTTATATTTTTTGAGAGAGAGAGGTGGGCGCTATACTAGTGATAATAAAAAAACAATTGAAAGCTGTAGAAATTTGTTAT TGGTACTATGAAGCCCACCAAAGCTGTGCGAGGCGGCCCAGCCCACAAGGAACGCTGCCCGTGGGCCGGCCGTGGCTGGCTGAGATGTTTCGGGAAATCT CTCCCGCCATCGGGCGTTTAGCCGTGCGGCAACCTCCGCAACACCCTCGAACACTCTCGAGCTCGCCGAAGCCGAACCTTCTCGCTCGCCACCGCG…	ATGTCGAAGGGAGCCGCGGCAATCGCGCTCGCGTGCCTCGCCGTGATGGCGGCGGCGGTGGCGGACGGCGCGCTGCTCCCGTGGTTCGGCGACGGCAGGC GCGGGCGCGACGAGGCCACGGCGGCGGCGGCGGCCGTGTCGCCGCTGTCCGACCTGGGCCTCCTGGCGGACCCGTTCCGGATCCTGGAGCACGTGCCCTT CGGCTTCGACCGCGACGACGTGGCCATGGTGTCCCTGGCGCGCGTGGACTGGCGCGAGACCCCCGACGCGCACGAAATCGTCATCGACGTGCCCGGGATG CGCAGGGAGGACCTCAAGATCGAGGTCGAGGACAACCGGGTGCTGCGGGTGAGCGGCGAGCGGCGGCGCGCGGAGGAGCAGAGGGGCGACCACTGG…	ATTCTAATCGGAACCCGAACAAATCAATTGGAATCCTAGTCAGAACACGGACAATCAATATCTTGTATAATCACAGCACGGATGAAGTGAACAAACACAA AGTTGATGGTATTATGTATATTTATATTTTTTGAGAGAGAGAGGTGGGCGCTATACTAGTGATAATAAAAAAACAATTGAAAGCTGTAGAAATTTGTTAT TGGTACTATGAAGCCCACCAAAGCTGTGCGAGGCGGCCCAGCCCACAAGGAACGCTGCCCGTGGGCCGGCCGTGGCTGGCTGAGATGTTTCGGGAAATCT CTCCCGCCATCGGGCGTTTAGCCGTGCGGCAACCTCCGCAACACCCTCGAACACTCTCGAGCTCGCCGAAGCCGAACCTTCTCGCTCGCCACCGCG…	MSKGAAAIALACLAVMAAAVADGALLPWFGDGRRGRDEATAAAAAVSPLSDLGLLADPFRILEHVPFGFDRDDVAMVSLARVDWRETPDAHEIVIDVPGMRREDLKIEVEDNRVLRVSGERRRAEEQRGDHWHREERSYGRFWRQFRLPENADLDSVAASLDNGVLAVRFRKLAPEQIKGPRVVGIAGGDGDAKSSIGAGAGEEHQAKKVEL
PvHsp20-23.1b	Pavir.J07818.1	contig11238	5.73	23088.04	7725-8658	ACCAAGCGAAGACACCAGCGAGAGCACAAAGCAAGAGGCCTTAATCGGGCGGGGCTGTTGATCAGAATTCCTAATCTTCTTCTGTTCGATCTCGTGAAGG GCGCAGACACTTCCTTGGATCGGCGACGACGATGTCGAAGGGAGCTGCGGCATTCGCGCTCGTGTCCCTCGCCGTGATGGCGGCGGTGGCGGACGGCGCG CTGCTCCCGTGGTTCGGCGACGGCAGGCGCGGGCGCGACGAGGCGGCGGCAGCGGCATCGGCCGTGTCGCCGCTGTCCGACCTGAGCCTCCTGGCGGACC CGTTCCGGATCCTGGAGCACGTGCCCTTCGGCTTCGACCGCGACGACGTGGCAATGGTGTCCATGGCGCGCGTGGACTGGCGCGAGACCCCCGACG…	ATGTCGAAGGGAGCTGCGGCATTCGCGCTCGTGTCCCTCGCCGTGATGGCGGCGGTGGCGGACGGCGCGCTGCTCCCGTGGTTCGGCGACGGCAGGCGCG GGCGCGACGAGGCGGCGGCAGCGGCATCGGCCGTGTCGCCGCTGTCCGACCTGAGCCTCCTGGCGGACCCGTTCCGGATCCTGGAGCACGTGCCCTTCGG CTTCGACCGCGACGACGTGGCAATGGTGTCCATGGCGCGCGTGGACTGGCGCGAGACCCCCGACGCGCACGAGATCGTCATCGACGTGCCGGGGATGCGC AAGGAGGACCTCAAGATCGAGGTCGAGGACAACCGGGTGCTGCGGGTGAGCGGCGAGCGGCGGCGCGCGGAGGAGCACAGGGGCGACCACTGGCAC…	ACCAAGCGAAGACACCAGCGAGAGCACAAAGCAAGAGGCCTTAATCGGGCGGGGCTGTTGATCAGAATTCCTAATCTTCTTCTGTTCGATCTCGTGAAGG GCGCAGACACTTCCTTGGATCGGCGACGACGATGTCGAAGGGAGCTGCGGCATTCGCGCTCGTGTCCCTCGCCGTGATGGCGGCGGTGGCGGACGGCGCG CTGCTCCCGTGGTTCGGCGACGGCAGGCGCGGGCGCGACGAGGCGGCGGCAGCGGCATCGGCCGTGTCGCCGCTGTCCGACCTGAGCCTCCTGGCGGACC CGTTCCGGATCCTGGAGCACGTGCCCTTCGGCTTCGACCGCGACGACGTGGCAATGGTGTCCATGGCGCGCGTGGACTGGCGCGAGACCCCCGACG…	MSKGAAAFALVSLAVMAAVADGALLPWFGDGRRGRDEAAAAASAVSPLSDLSLLADPFRILEHVPFGFDRDDVAMVSMARVDWRETPDAHEIVIDVPGMRKEDLKIEVEDNRVLRVSGERRRAEEHRGDHWHREERSYGRFWRQFRLPENADLDSVAATLDNGVLAVRFRKLAPEQIKGPRVVGIAGGDSGAKNSIGAGAGEEHQAKKVEL
PvHsp20-23.4	Pavir.Db01864.1	Chr04b	5.42	23436.68	41117637-41118906	CTGTCTGTCAAGACATACTCACACGTCGCACCCGCCAAGAATCCAAGGAGGGAGGCAGAAGAGAGAGAGAGAAGGGACGCGCGTCCATGGCTTTCGCCGT CGCCTCCAAGCGGGCCCCGCTGGCCGGCCTCCTCAAGAAGCTCCTCCTCGCCGCGCCCACCGCCCTCGCGCTCCGCCCGGCGTCCGTCGCCGCCGCCCGC CGCCTCTTCAACACCGGGGGCGCGCGGTTCCGCCGCGACGACGACGACTACGAGGAGTCCAGCGGCGACGAGGACGTCTTCTGCGACCGCCGCCGCTGCC GCCGCGCGCGCGACTTCTCCACCCCCACGTTCTTCTCCGCAGACGCGATGGACCCGTTCGGCGAGGGGGTGAGGCTGGGCCGGCTGCTGGCGCTGA…	ATGGCTTTCGCCGTCGCCTCCAAGCGGGCCCCGCTGGCCGGCCTCCTCAAGAAGCTCCTCCTCGCCGCGCCCACCGCCCTCGCGCTCCGCCCGGCGTCCG TCGCCGCCGCCCGCCGCCTCTTCAACACCGGGGGCGCGCGGTTCCGCCGCGACGACGACGACTACGAGGAGTCCAGCGGCGACGAGGACGTCTTCTGCGA CCGCCGCCGCTGCCGCCGCGCGCGCGACTTCTCCACCCCCACGTTCTTCTCCGCAGACGCGATGGACCCGTTCGGCGAGGGGGTGAGGCTGGGCCGGCTG CTGGCGCTGATGGATGACGACGCGGCGGCGCCGAGGCGGCGCGGGTGTTGGGTGTCCAAGGAGGACGCCGACGCGGTGCAGCTGAAGGTGCCGATG…	CTGTCTGTCAAGACATACTCACACGTCGCACCCGCCAAGAATCCAAGGAGGGAGGCAGAAGAGAGAGAGAGAAGGGACGCGCGTCCATGGCTTTCGCCGT CGCCTCCAAGCGGGCCCCGCTGGCCGGCCTCCTCAAGAAGCTCCTCCTCGCCGCGCCCACCGCCCTCGCGCTCCGCCCGGCGTCCGTCGCCGCCGCCCGC CGCCTCTTCAACACCGGGGGCGCGCGGTTCCGCCGCGACGACGACGACTACGAGGAGTCCAGCGGCGACGAGGACGTCTTCTGCGACCGCCGCCGCTGCC GCCGCGCGCGCGACTTCTCCACCCCCACGTTCTTCTCCGCAGGTACGCGCCGCGCTGCGCCGCGCCGCCCGTTCCGTTCCCGCCCGTTCGCTTTAA…	MAFAVASKRAPLAGLLKKLLLAAPTALALRPASVAAARRLFNTGGARFRRDDDDYEESSGDEDVFCDRRRCRRARDFSTPTFFSADAMDPFGEGVRLGRLLALMDDDAAAPRRRGCWVSKEDADAVQLKVPMPGLGKEHVKVWADQDGLVIAGEDTGDDDEEGPARYSGCIALSWDAFKMDQIKAEMKDGVLKVTVPKIKVEDRKDVFQVKVE
PvHsp20-23.7	Pavir.Aa00531	Chr01a	6.23	23719.85	5786159-5787269	AGCTGCGCCGCTATATAAAGTTCCTCCACTTTCCTACGGAATTTACACCGCAAGGCAAGAAGGAATTCACGAACATAGCCGCGAGAGAGCAAGCAGATCA ATCTAGTAGAGAGGAAGAGGGAGTGTCATGGCTTCCACTGTGGCTTCCAGGAGGGTCGTTCCGCTGGAGAAGCTCCTGGCCGCGTCGCCCGCACCCTGCG CTGGCTCCTCTCTCAGGCCGGTGGCAGTCGCCGGCGGCCTCCGCGGGTACAACACCGGCGCTCCGCTCCGGCGTTACGAGGGGACCGAGTCGGAGGACGA CAGCGTCCGCGAGTACGAGGGCCGTCGCGGCGGCCGGGACTACGCTATGCCCAGCCTGTTCTCAGGTAATGTTTTCCGTGATCCGTTCAGTGCGCC…	ATGGCTTCCACTGTGGCTTCCAGGAGGGTCGTTCCGCTGGAGAAGCTCCTGGCCGCGTCGCCCGCACCCTGCGCTGGCTCCTCTCTCAGGCCGGTGGCAG TCGCCGGCGGCCTCCGCGGGTACAACACCGGCGCTCCGCTCCGGCGTTACGAGGGGACCGAGTCGGAGGACGACAGCGTCCGCGAGTACGAGGGCCGTCG CGGCGGCCGGGACTACGCTATGCCCAGCCTGTTCTCAGGTAATGTTTTCCGTGATCCGTTCAGTGCGCCGCAGAGCCTCGGCCGCCTGCTGAGCCTGATG GACGACATCGCGACGGCGGCGCCGGGCCGCGCCGGTGGGGTGCGCCGTGGCTGGAACGCGAGGGAGGACGATGAGGCGCTGCACCTGCGGGTGGAC…	AGCTGCGCCGCTATATAAAGTTCCTCCACTTTCCTACGGAATTTACACCGCAAGGCAAGAAGGAATTCACGAACATAGCCGCGAGAGAGCAAGCAGATCA ATCTAGTAGAGAGGAAGAGGGAGTGTCATGGCTTCCACTGTGGCTTCCAGGAGGGTCGTTCCGCTGGAGAAGCTCCTGGCCGCGTCGCCCGCACCCTGCG CTGGCTCCTCTCTCAGGCCGGTGGCAGTCGCCGGCGGCCTCCGCGGGTACAACACCGGCGCTCCGCTCCGGCGTTACGAGGGGACCGAGTCGGAGGACGA CAGCGTCCGCGAGTACGAGGGCCGTCGCGGCGGCCGGGACTACGCTATGCCCAGCCTGTTCTCAGGTAGTCGTCATCCTCGCGCCATGCCCGCCTC…	MASTVASRRVVPLEKLLAASPAPCAGSSLRPVAVAGGLRGYNTGAPLRRYEGTESEDDSVREYEGRRGGRDYAMPSLFSGNVFRDPFSAPQSLGRLLSLMDDIATAAPGRAGGVRRGWNAREDDEALHLRVDMPGLGKEHVKVWAEQNSLVIKGEGEKEAGEDEAAPPPRYTGRIELSPEVYRMDKIKAEMMNGVLRVVVPKVKEEQRKDVFQVNVE
PvHsp20-23.9	Pavir.Db01884.1	Chr04b	8.5	23856.5	41806824-41807559	ATGGCTTCCGCCGTCGTCGTCAAGGGGGCCCCGATGGCCAGCCACCTCAAGGTCCAGGAGCTCCCCGCCGCGCCGTCCGCGTTCGAGAAGCCCGTCGCCT CCGCCCTCCGCCTCCCCAACACCAAGGGCGCCGGCGACAACGACACCTCCGAGAAGCCCAGCGGCAAGGACACCGTCGACGGCCGCCTCGCGCTCGACCT CTCCGTCCCCAAATACTTCTACACAGCGAGAGGAGTACGAGTACTGATGATCTGGGTGGGGGGTTTTTCTGCAGGCGCGCTGGACCTGTTCGCCGATCCG AGCAAGCTGCTCCAGCTGCTGGCGCTGACGGAGGACGGTGGTGCGGCGTCCGGGACCGGCCTCTCCGGGCGCGGGTGCTGGGTGTCCAAGGAGAAC…	ATGGCTTCCGCCGTCGTCGTCAAGGGGGCCCCGATGGCCAGCCACCTCAAGGTCCAGGAGCTCCCCGCCGCGCCGTCCGCGTTCGAGAAGCCCGTCGCCT CCGCCCTCCGCCTCCCCAACACCAAGGGCGCCGGCGACAACGACACCTCCGAGAAGCCCAGCGGCAAGGACACCGTCGACGGCCGCCTCGCGCTCGACCT CTCCGTCCCCAAATACTTCTACACAGCGAGAGGAGTACGAGTACTGATGATCTGGGTGGGGGGTTTTTCTGCAGGCGCGCTGGACCTGTTCGCCGATCCG AGCAAGCTGCTCCAGCTGCTGGCGCTGACGGAGGACGGTGGTGCGGCGTCCGGGACCGGCCTCTCCGGGCGCGGGTGCTGGGTGTCCAAGGAGAAC…	ATGGCTTCCGCCGTCGTCGTCAAGGGGGCCCCGATGGCCAGCCACCTCAAGGTCCAGGAGCTCCCCGCCGCGCCGTCCGCGTTCGAGAAGCCCGTCGCCT CCGCCCTCCGCCTCCCCAACACCAAGGGCGCCGGCGACAACGACACCTCCGAGAAGCCCAGCGGCAAGGACACCGTCGACGGCCGCCTCGCGCTCGACCT CTCCGTCCCCAAATACTTCTACACAGGTACCGCGACCGCCTCGTGTTGGCCCTTCCCTTCCCCTTGTTTGCTCTAAACCTGGCGAAGCGAGAGGAGTACG AGTACTGATGATCTGGGTGGGGGGTTTTTCTGCAGGCGCGCTGGACCTGTTCGCCGATCCGAGCAAGCTGCTCCAGCTGCTGGCGCTGACGGAGGA…	MASAVVVKGAPMASHLKVQELPAAPSAFEKPVASALRLPNTKGAGDNDTSEKPSGKDTVDGRLALDLSVPKYFYTARGVRVLMIWVGGFSAGALDLFADPSKLLQLLALTEDGGAASGTGLSGRGCWVSKENDDAIQLKVAMPGLGKEHVKVSAEKNILVIKGEGDKDPEDLKGPARYTRSLQLPAETFKMDQIKAEMNNGVLKVTVPKIKAEERKDVFQIKVE
PvHsp20-24.2	Pavir.J02251.1	contig02578	7.81	24192.5	11776-12908	CACTTTCCTACGGCATTTACACCACAAGGCAAGAAGGAATTCACGAACATCCCAGCGAGAGAGCAAGCAGATCAATCCAGCGAGGAAGGAAGAGGGGGAG TGTCATGGCTTCCACTGTGGCTTCCAAGAGGGTCGTCCCGCTGGTCCGCGCGCTGGAGAAGCTCTTGGCCGCGTCGCCCGCACCCTGCGCTGTCTCCTCT CTTAGGCCGGTGGCAGTCGCCGGCGGCCTCCGCGGGTACAACACCGGCGCTCCGCTCCGGCGTTACGAGGGTATCGAGTCGGAGGACGACAGCGTCCGCG AGTACGAGGGCCGTCGCGGCGGCCGGGACTTCGCTGTGCCCAGCCTGTTCTCAGGTAATGTTTTCCGTGATCCGTTCAGTGCGCCGCAGAGCCTCG…	ATGGCTTCCACTGTGGCTTCCAAGAGGGTCGTCCCGCTGGTCCGCGCGCTGGAGAAGCTCTTGGCCGCGTCGCCCGCACCCTGCGCTGTCTCCTCTCTTA GGCCGGTGGCAGTCGCCGGCGGCCTCCGCGGGTACAACACCGGCGCTCCGCTCCGGCGTTACGAGGGTATCGAGTCGGAGGACGACAGCGTCCGCGAGTA CGAGGGCCGTCGCGGCGGCCGGGACTTCGCTGTGCCCAGCCTGTTCTCAGGTAATGTTTTCCGTGATCCGTTCAGTGCGCCGCAGAGCCTCGGCCGCCTG CTGAGCCTGATGGACGACATCGCGACGGCGGCGCCGGGCCGCGCCGGTGCGGTGCGCCGTGGGTGGAACGCGAGGGAGGACGAGGAGGCGCTGCAC…	CACTTTCCTACGGCATTTACACCACAAGGCAAGAAGGAATTCACGAACATCCCAGCGAGAGAGCAAGCAGATCAATCCAGCGAGGAAGGAAGAGGGGGAG TGTCATGGCTTCCACTGTGGCTTCCAAGAGGGTCGTCCCGCTGGTCCGCGCGCTGGAGAAGCTCTTGGCCGCGTCGCCCGCACCCTGCGCTGTCTCCTCT CTTAGGCCGGTGGCAGTCGCCGGCGGCCTCCGCGGGTACAACACCGGCGCTCCGCTCCGGCGTTACGAGGGTATCGAGTCGGAGGACGACAGCGTCCGCG AGTACGAGGGCCGTCGCGGCGGCCGGGACTTCGCTGTGCCCAGCCTGTTCTCAGGTAGTCGTCATCCTCGCGCCATGCCTGCCTCATTTGCTTCGG…	MASTVASKRVVPLVRALEKLLAASPAPCAVSSLRPVAVAGGLRGYNTGAPLRRYEGIESEDDSVREYEGRRGGRDFAVPSLFSGNVFRDPFSAPQSLGRLLSLMDDIATAAPGRAGAVRRGWNAREDEEALHLRVDMPGLGKEHVKVWAEQNSLVIKGEGEKEAGEDEATPPPRYTGRIELSPEVYRMDKIKAEMKNGVLRVVVPKVKEEQRKDVFQVNVE
PvHsp20-25.2	Pavir.Da01139.1	Chr04a	5.12	25151.2	21977417-21978604	GAGAGAGAGAGAGAGAGAGAGAGAGAGAGAGACGCGCGTCCATGGCTTTCGCCGTCGCCTCCAAGCGGGCCCCCGCTGGCCGGCCTCCTCAAGAAGCTCC TCCTCGCCGCGCCCGCCGTCCCCGCGCTCCGCCCGGCGTCCGTCGCCGCCGCCCGCGGCCTCTTCAACACCGGGGGCGCGCGGTTCCGCCGCGACGACAG CGACGCCGACTACGAGGAGTCCAGCGGCGACGAGGACGTCTTCTGCGACCGCCGCTGCCGCCGCCGCCGCGCGCGCGACTTCTCCGCCCCCACGTTCTTC TCCGCAGACCCGTTCGGCGAGCCGGTGAGGCCGGGCCGGCTGCTGGCGCTGATGGAGGACGACGCGGCGGCGCCGAGGCGCGGGTGGTGGGTGTCC…	GAGAGAGAGAGAGAGAGAGAGAGAGAGAGAGACGCGCGTCCATGGCTTTCGCCGTCGCCTCCAAGCGGGCCCCCGCTGGCCGGCCTCCTCAAGAAGCTCC TCCTCGCCGCGCCCGCCGTCCCCGCGCTCCGCCCGGCGTCCGTCGCCGCCGCCCGCGGCCTCTTCAACACCGGGGGCGCGCGGTTCCGCCGCGACGACAG CGACGCCGACTACGAGGAGTCCAGCGGCGACGAGGACGTCTTCTGCGACCGCCGCTGCCGCCGCCGCCGCGCGCGCGACTTCTCCGCCCCCACGTTCTTC TCCGCAGACCCGTTCGGCGAGCCGGTGAGGCCGGGCCGGCTGCTGGCGCTGATGGAGGACGACGCGGCGGCGCCGAGGCGCGGGTGGTGGGTGTCC…	GAGAGAGAGAGAGAGAGAGAGAGAGAGAGAGACGCGCGTCCATGGCTTTCGCCGTCGCCTCCAAGCGGGCCCCCGCTGGCCGGCCTCCTCAAGAAGCTCC TCCTCGCCGCGCCCGCCGTCCCCGCGCTCCGCCCGGCGTCCGTCGCCGCCGCCCGCGGCCTCTTCAACACCGGGGGCGCGCGGTTCCGCCGCGACGACAG CGACGCCGACTACGAGGAGTCCAGCGGCGACGAGGACGTCTTCTGCGACCGCCGCTGCCGCCGCCGCCGCGCGCGCGACTTCTCCGCCCCCACGTTCTTC TCCGCAGGTACGCGCCGCGCCACCCGTTCCGTTTCCGCCCGCTCGCTTTAAAACCCCGTCGACAAGAGGATCCGTTCTGATGGGGGTGTGCGTGTG…	ERERERERERDARPWLSPSPPSGPPLAGLLKKLLLAAPAVPALRPASVAAARGLFNTGGARFRRDDSDADYEESSGDEDVFCDRRCRRRRARDFSAPTFFSADPFGEPVRPGRLLALMEDDAAAPRRGWWVSKEDGDAVQLKVPMPGLGKEHVKVWADQDGLVIAGEDTGDDDGDDEGPARYGGYIALSSDAFKMDQIKAEMKDGVLKITAPKIKVEDRKDVFQVKVE
PvHsp20-26.1	Pavir.Ib01026.1	Chr09b	6.21	26057.7	11009067-11010201	AGCTATAAAATGCGACGCAGACCCACGGTCTCCCACCAGGTAAGCAACGCGCGTCGCAAAGCACAGCGAGTAATCATCAACCAACAGCTCCGACGATCTC AAACGTTCTCGGTCAGGCCTCAACGTTTCAGTTCCTAGATCCCAGTAGCGCAATGGCAGCTGCTCCGTTCGCGATCGCCAGCTGCCTCTCCCCGGCCGCG CGCCTCCCTGTCCGCGCATGGAGGGCGGCGAGGCCGGCGCCCGGGCTTGTGGCGTCCGGGAGGGCCCGCTCCCTCTCCGCGGCGTCCGCGGCGCAGGAGG ACAGGGACAACGCCGTCGACGTCCAGGTCAGCCAGAACGGCGGCAACCGGCAGCAGGGCAACGCCGTCCAGCGCCGCCCGCGCCGCGCGGCGCCAC…	ATGGCAGCTGCTCCGTTCGCGATCGCCAGCTGCCTCTCCCCGGCCGCGCGCCTCCCTGTCCGCGCATGGAGGGCGGCGAGGCCGGCGCCCGGGCTTGTGG CGTCCGGGAGGGCCCGCTCCCTCTCCGCGGCGTCCGCGGCGCAGGAGGACAGGGACAACGCCGTCGACGTCCAGGTCAGCCAGAACGGCGGCAACCGGCA GCAGGGCAACGCCGTCCAGCGCCGCCCGCGCCGCGCGGCGCCACTCGACATCTCCCCGTTCGGGCTAGTTGATCCGATGTCCCCGATGCGGACGATGCGG CAAATGCTGGACACGGTGGACCGGCTGTTCGACGACGCCGTGGGATTCCCCATGGCGATGCGGAGGTCCCCGGCGGCAGGCGGCGGCGAGGTGCGC…	AGCTATAAAATGCGACGCAGACCCACGGTCTCCCACCAGGTAAGCAACGCGCGTCGCAAAGCACAGCGAGTAATCATCAACCAACAGCTCCGACGATCTC AAACGTTCTCGGTCAGGCCTCAACGTTTCAGTTCCTAGATCCCAGTAGCGCAATGGCAGCTGCTCCGTTCGCGATCGCCAGCTGCCTCTCCCCGGCCGCG CGCCTCCCTGTCCGCGCATGGAGGGCGGCGAGGCCGGCGCCCGGGCTTGTGGCGTCCGGGAGGGCCCGCTCCCTCTCCGCGGCGTCCGCGGCGCAGGAGG ACAGGGACAACGCCGTCGACGTCCAGGTCAGCCAGAACGGCGGCAACCGGCAGCAGGGCAACGCCGTCCAGCGCCGCCCGCGCCGCGCGGCGCCAC…	MAAAPFAIASCLSPAARLPVRAWRAARPAPGLVASGRARSLSAASAAQEDRDNAVDVQVSQNGGNRQQGNAVQRRPRRAAPLDISPFGLVDPMSPMRTMRQMLDTVDRLFDDAVGFPMAMRRSPAAGGGEVRLPWDIVEDEKEVKMRFDMPGLARDEVKVMVEDDTLVIRGEHKEEGAEGAGGDGWWKERSVSSYDMRLTLPDECDKSKVRAELKNGVLLVTVPKTEVERKVIDVHVQ
PvHsp20-26.3	Pavir.J08073.1	contig114172	7.85	26285.97	1616-2770	ATAAAATGCGCCGCGCACCCACGGTCTCCCCCCCAGGTAAGCAACGAGCATCAGCAACCAACAGCTCCGACGATCTCAAAGACTCGAACGTTCTCAGGCC TCAGCATTTCAGTTCCTAGACTAGACTAGACTAAGTAGCGCGATGGCAGCTGCTCCGTTTGCGATCGCCAGCCGCCTCACCCCGGCCGCGCGCCTCCTTG TACGCGCATGGAGGGCGGCGAGGCCGGCGCCCGGGCTGGCGTCGTCGGGGAAAGCCCGCTCCCTCTCCGTGGCGTCCGCGGCACAGGAGAACAGGGACAA CACCGCCGTTGACGTCCAGGTCAACCAGAACGGCGGCAACCGGCAGCAGGGCAACGCCGTCCAGCGCCGCCCGCGCCGCGCGGCGCCACTCGACAT…	ATGGCAGCTGCTCCGTTTGCGATCGCCAGCCGCCTCACCCCGGCCGCGCGCCTCCTTGTACGCGCATGGAGGGCGGCGAGGCCGGCGCCCGGGCTGGCGT CGTCGGGGAAAGCCCGCTCCCTCTCCGTGGCGTCCGCGGCACAGGAGAACAGGGACAACACCGCCGTTGACGTCCAGGTCAACCAGAACGGCGGCAACCG GCAGCAGGGCAACGCCGTCCAGCGCCGCCCGCGCCGCGCGGCGCCACTCGACATCTCCCCGTTCGGGTTGGTTGATCCGATGTCACCGATGCGGACGATG CGGCAGATGCTGGACACGATGGACCGGCTGTTCGACGACGCCGTGGGGTTCCCCATGGCGACGCGGAGGTCCCCGGCGGCGGCCGGCGAGGTGCGC…	ATAAAATGCGCCGCGCACCCACGGTCTCCCCCCCAGGTAAGCAACGAGCATCAGCAACCAACAGCTCCGACGATCTCAAAGACTCGAACGTTCTCAGGCC TCAGCATTTCAGTTCCTAGACTAGACTAGACTAAGTAGCGCGATGGCAGCTGCTCCGTTTGCGATCGCCAGCCGCCTCACCCCGGCCGCGCGCCTCCTTG TACGCGCATGGAGGGCGGCGAGGCCGGCGCCCGGGCTGGCGTCGTCGGGGAAAGCCCGCTCCCTCTCCGTGGCGTCCGCGGCACAGGAGAACAGGGACAA CACCGCCGTTGACGTCCAGGTCAACCAGAACGGCGGCAACCGGCAGCAGGGCAACGCCGTCCAGCGCCGCCCGCGCCGCGCGGCGCCACTCGACAT…	MAAAPFAIASRLTPAARLLVRAWRAARPAPGLASSGKARSLSVASAAQENRDNTAVDVQVNQNGGNRQQGNAVQRRPRRAAPLDISPFGLVDPMSPMRTMRQMLDTMDRLFDDAVGFPMATRRSPAAAGEVRLPWDIVEDEKEVKMRFDMPGLARDEVKVMVEDDTLVIRGEHKKEEGAEGDGDGWWKERSVSSYDMRLALPDECDKSKVRAELKNGVLLVTVPKTEVERKVVDVHVQ
PvHsp20-29.7	Pavir.Fa01476.1	Chr06a	7.9	29659.26	34491988-34493525	CAAAATCGTTGCGACCAGCAGTGGAATCTAGGCGGCTGACGGGCCGAGCGCGATGGAAATATCCATTGTCCAGCACATGTCCAGAGGGTTCTGGAACGCC AGTGTCTCCAGAACTCACTACGTCCTTCGTCCCTCCTCGTGACCTCAGTGTCGTATCTCCTCCACTCTCTGTATAAAACCCACGCGCACCGCCAGTCTCT CTGCACTGTCGCACTCGTCTTCTTCTAGTCAGCCAAGTAGCCAGCCAAATCCAAAAGCTTTTTTTCTGTTTCTCCGATCTTCAGCAGTTGAGGACGACGA TGCAGCAAGCGGTGGCATCATCCAACCTGCACGCCATCACCACCTCCCCCGCCGCTCCAAGAAGCAGGTTCACATGGACCAGCCGCCCTTCCTGCG…	ATGCAGCAAGCGGTGGCATCATCCAACCTGCACGCCATCACCACCTCCCCCGCCGCTCCAAGAAGCAGGTTCACATGGACCAGCCGCCCTTCCTGCGTGG TGGTGCCACAGAGAGGCTCCGTCAAGGCGCGGTCCATGAGGAACGGCTCCACGGATAGCCTGGACCACCTGCAGCGGGCGTCCAAGCCCAGGCAGCAGCA GCAGGGAGGGAGCGCTCCAAGTCCAAGGAGACGCCTCATCCAAACCACCCCATTTGGGCTGTGGGACAGCTTCCCGGAGGCGAGGACGCTGGACCAGATG GTGCGCACCATGGAGCGCATCATGGACGGCGAGGGCGACGACGACGGCCGGGTCCTCGTCGTGCCGGCGGCGGTGGCGGCGAGCGCGGTGCCGCGC…	CAAAATCGTTGCGACCAGCAGTGGAATCTAGGCGGCTGACGGGCCGAGCGCGATGGAAATATCCATTGTCCAGCACATGTCCAGAGGGTTCTGGAACGCC AGTGTCTCCAGAACTCACTACGTCCTTCGTCCCTCCTCGTGACCTCAGTGTCGTATCTCCTCCACTCTCTGTATAAAACCCACGCGCACCGCCAGTCTCT CTGCACTGTCGCACTCGTCTTCTTCTAGTCAGCCAAGTAGCCAGCCAAATCCAAAAGCTTTTTTTCTGTTTCTCCGATCTTCAGCAGTTGAGGACGACGA TGCAGCAAGCGGTGGCATCATCCAACCTGCACGCCATCACCACCTCCCCCGCCGCTCCAAGAAGCAGGTTCACATGGACCAGCCGCCCTTCCTGCG…	MQQAVASSNLHAITTSPAAPRSRFTWTSRPSCVVVPQRGSVKARSMRNGSTDSLDHLQRASKPRQQQQGGSAPSPRRRLIQTTPFGLWDSFPEARTLDQMVRTMERIMDGEGDDDGRVLVVPAAVAASAVPRAEAGNGVAVPAAAGGGAATGAAYRQRGGRTPWEVRERAGEYLVRFDMPGMTREDVRVSVRDRTLVVAAEKAAAAKEQHEDEEEDEEGEPWPAASFGRYRTRFELPENVDVERIAAEVRDGVLYLTIPKLSAGGKVVNILVQ
PvHsp20-30.6	Pavir.Fb01731.1	Chr06b	6.88	30570.2	47051357-47052729	ACTTCTTCTCTCCGATCTTCAGCAGTTGAGGACGACGATGCAGCAAGCTGTGGCCTCCAACCTGCACGCCGTCACCACCACCGCCCCCGCCGCTCCAAGA AGCAGGTTCCCATGGACCAGCCGCCCTTCCTACGTGGTGGTTCCACAGAGAGGCTCCGTGAAGGCGCGGTCCATGAGGAACGGTTCCACGGATAGCCTGG ACCACCTGCAGCGGGCGTCCAAGCCCAGGCAGCAGCAGCAGCAGCAGCAGGGGAGCGCTCCAAGCCCAAGGAGACGCCTCATCCAAACCACTCCATTTGG GCTGTGGGACAGCTTCCCGGAAGCGAGGACGCTGGACCAGATGGTGCGCACCATGGAGCGCATCATGGACGGCGAGGGCGACGACGACGACGGCCG…	ATGCAGCAAGCTGTGGCCTCCAACCTGCACGCCGTCACCACCACCGCCCCCGCCGCTCCAAGAAGCAGGTTCCCATGGACCAGCCGCCCTTCCTACGTGG TGGTTCCACAGAGAGGCTCCGTGAAGGCGCGGTCCATGAGGAACGGTTCCACGGATAGCCTGGACCACCTGCAGCGGGCGTCCAAGCCCAGGCAGCAGCA GCAGCAGCAGCAGGGGAGCGCTCCAAGCCCAAGGAGACGCCTCATCCAAACCACTCCATTTGGGCTGTGGGACAGCTTCCCGGAAGCGAGGACGCTGGAC CAGATGGTGCGCACCATGGAGCGCATCATGGACGGCGAGGGCGACGACGACGACGGCCGGGTCCTCGTCGTGCCGGCGGCGGTGGCGGCGAGCGCG…	ACTTCTTCTCTCCGATCTTCAGCAGTTGAGGACGACGATGCAGCAAGCTGTGGCCTCCAACCTGCACGCCGTCACCACCACCGCCCCCGCCGCTCCAAGA AGCAGGTTCCCATGGACCAGCCGCCCTTCCTACGTGGTGGTTCCACAGAGAGGCTCCGTGAAGGCGCGGTCCATGAGGAACGGTTCCACGGATAGCCTGG ACCACCTGCAGCGGGCGTCCAAGCCCAGGCAGCAGCAGCAGCAGCAGCAGGGGAGCGCTCCAAGCCCAAGGAGACGCCTCATCCAAACCACTCCATTTGG TAAGCCATCCACCTTCAATTTCTCGATAATTCGAGCTCAATAATTTCGTTACAGCTTCGACATTCCGCGAACGAGAATCATTTCCCACATCGTCTT…	MQQAVASNLHAVTTTAPAAPRSRFPWTSRPSYVVVPQRGSVKARSMRNGSTDSLDHLQRASKPRQQQQQQQGSAPSPRRRLIQTTPFGLWDSFPEARTLDQMVRTMERIMDGEGDDDDGRVLVVPAAVAASAVPRAEAGNGVLAVPAAGGAAATGAAYRQRGGRTPWEVRERAGEYLVRFDMPGMTREDVRVSVRDRTLVVAAEKKDAAAKEQHEDEADEEEDQGEPWPAASFGRYRTRFELPENVDVERIAAEVRDGVLYLTIPKLSAGGKVVNIQVQ
PvHsp20-40.5	Pavir.Ab00129.1	Chr01b	10.65	40475.46	1884585-1888796	GCAAACCCCTCCTGCAAGAAAGACACGAGCACGGAGGGGGACTGGAAGACGCACGCGCACACGGCACGCCACGGCAACGGCATCTTCCCCCGTCTCGCCG AGCAGATCCTAGAAGTAGATGCGCCGCCCCCTCCGTCTCAGGTGCCAAGTCGCAGCCCGCCCCCTCCCATTACCCAAAATTCCACCGCCGCCTTAAACCA CTCTCCCTCCCGCCGCCCCCGCCCCCTCCGCCGCCACCGCAGTCCTCGGCGGTGAGGCCGCCGCGCCGCCCAGCGAGGAAGGAGGGTCAGAAGAGCGGGC GCCGAGGAGGTCCGGGATGGTGCTGTGGGAGCTCACGGCGATCACCGCCTACTTCCTCGGCCTCAAGCGCACCTACCGCCTCGCGCTCCGCATCCA…	ATGGTGCTGTGGGAGCTCACGGCGATCACCGCCTACTTCCTCGGCCTCAAGCGCACCTACCGCCTCGCGCTCCGCATCCAGCGCCGCCTCATCCCGCCCA ACCGCCCCAGGATCAGGAACTTCGTCTACAGGCGTACACGAGATGTGTTCAATGTTGCAGTGTCAGTGCACAAGAGCATTCAGCAGAGGGACATAGAGGT TGGTCGGAACCTTGGAAACGCAATCCTTCGCTGGCTCGATCGCATGAAGCCGTCAGCAGAGATTCGCCCCCGTCTTCCAGACCCACCAAATGGCAGCTCA GAGCAGTTCAAGCATTTTTCAAGCACAAGCAGGTGTGCGGGATCTCAGAAGACTGCATCTAAAACTTCACCCCACGACTCCAGCGGAAAGACGCTG…	GCAAACCCCTCCTGCAAGAAAGACACGAGCACGGAGGGGGACTGGAAGACGCACGCGCACACGGCACGCCACGGCAACGGCATCTTCCCCCGTCTCGCCG AGCAGATCCTAGAAGTAGATGCGCCGCCCCCTCCGTCTCAGGTGCCAAGTCGCAGCCCGCCCCCTCCCATTACCCAAAATTCCACCGCCGCCTTAAACCA CTCTCCCTCCCGCCGCCCCCGCCCCCTCCGCCGCCACCGCAGTCCTCGGCGGTGAGGCCGCCGCGCCGCCCAGCGAGGAAGGAGGGTCAGAAGAGCGGGC GCCGAGGAGGTCCGGGATGGTGCTGTGGGAGCTCACGGCGATCACCGCCTACTTCCTCGGCCTCAAGCGCACCTACCGCCTCGCGCTCCGCATCCA…	MVLWELTAITAYFLGLKRTYRLALRIQRRLIPPNRPRIRNFVYRRTRDVFNVAVSVHKSIQQRDIEVGRNLGNAILRWLDRMKPSAEIRPRLPDPPNGSSEQFKHFSSTSRCAGSQKTASKTSPHDSSGKTLFSRLNIRPKSFPVLPTMTQPNRINASSQCRRISYSPFPSVTAKRKGLMEGVFRKDIAQLMVMLTGRKQQQSQKPQGGTRTGGGGAEVVEPVSIDILEPFVDAISLTAFAAPAQGLPTFATASMDWKETPTAHVFMADLPGVRRDEVKVEVEEEKVLKISGQRQRAAEDKGDRWHRVERSSERFVRTVRLPPNANTDTVHATLENGVLTVTVPKDNERKAYGRLIPIAN
Acds
-	Pavir.J14863.1	contig168178	6.26	11216.9	9-2129	CACACACACACACACACACACACACACACACACACACACACACACACACACACACACACACACACACACACACACACACACACACACACACAGGGGGAGG GAGGTTTTTATGTTACATAGCGCCCGGGAAAGGCGAATTTTGCATCACAAATGATAGCGCTATGGGGAATAATATCCATTTGAATAACTATTTATGCCTG GCATTGCATAAGAACAAAGCCCTCTTTCCTTCTTGCTCCTTGGACTTCAATTGATTGGATGAATTATTGCTATCTGGCAGAAATGACTCTATGGTTATCG ACATGGGCCCTCCCGCTGATTGGGTGAAGATAAACGTTAGGAGAACCAAAGATTGCTATGAAGTCTATGCGTTGGTTCCTGGCCTTCTGCGGGAAG…	ATGGTTATCGACATGGGCCCTCCCGCTGATTGGGTGAAGATAAACGTTAGGAGAACCAAAGATTGCTATGAAGTCTATGCGTTGGTTCCTGGCCTTCTGC GGGAAGAGGTACATGTTCAGTCTGATCCTGCTGGTCGTTTGATAGTTACTGGAGAGCCTGAGCAACTAGATAACCCATGGGGTGTTACTCCATTCAAGAA GGTCATTAGTTTGCCTTCCCGCATTGATCCTCACCAAACCTCCGCAGTTGTCACTCTCCATGGGCAGCTATTTGTGCGTGCACCATTTGAGCAATCAAAA TAA	CACACACACACACACACACACACACACACACACACACACACACACACACACACACACACACACACACACACACACACACACACACACACACAGGGGGAGG GAGGTTTTTATGTTACATAGCGCCCGGGAAAGGCGAATTTTGCATCACAAATGATAGCGCTATGGGGAATAATATCCATTTGAATAACTATTTATGCCTG GCATTGCATAAGAACAAAGCCCTCTTTCCTTCTTGCTCCTTGGACTTCAATTGATTGGATGAATTATTGCTATCTGGCAGAAATGACTCTATGGTTATCG ACATGGGCCCTCCCGCTGATTGGGTGAAGATAAACGTTAGGAGAACCGTGAGTATCTTTATCTCAGTTTTATAGATCTTGTTGCGCTATGTTGTTT…	MVIDMGPPADWVKINVRRTKDCYEVYALVPGLLREEVHVQSDPAGRLIVTGEPEQLDNPWGVTPFKKVISLPSRIDPHQTSAVVTLHGQLFVRAPFEQSK
-	Pavir.J22097.1	contig240596	6.26	11216.9	1-1905	GGATTCCATCCTTGGAAGATGACAGGGTGGTGCCATATAAATCCGATAAGCTACAAAATGACTCTATGGTTATTGACATGGGCCCTCCTGCTGATTGGGT GAAGATAAATGTTAGGAGAACCAAAGATTGCTATGAAGTCTACGCATTGGTTCCTGGCCTTCTGCGGGAAGAGGTACATGTTCAGTCTGATCCTGCTGGT CGTTTGATTGTTACTGGAGAGCCTGAGCAACTAGATAACCCATGGGGTGTTACTCCATTCAAGAAGGTCATTAGTTTGCCTTCCCGCATTGATCCTCACC AAACCTCTGCAGTTGTCACTCTCCATGGGCAGCTATTTGTGCGTGCACCATTTGAGCAATCAAAATAATGATGCCACATGAAGCACAATAATACAA…	ATGGTTATTGACATGGGCCCTCCTGCTGATTGGGTGAAGATAAATGTTAGGAGAACCAAAGATTGCTATGAAGTCTACGCATTGGTTCCTGGCCTTCTGC GGGAAGAGGTACATGTTCAGTCTGATCCTGCTGGTCGTTTGATTGTTACTGGAGAGCCTGAGCAACTAGATAACCCATGGGGTGTTACTCCATTCAAGAA GGTCATTAGTTTGCCTTCCCGCATTGATCCTCACCAAACCTCTGCAGTTGTCACTCTCCATGGGCAGCTATTTGTGCGTGCACCATTTGAGCAATCAAAA TAA	GGATTCCATCCTTGGAAGATGACAGGGTGGTGCCATATAAATCCGATAAGCTACAGTAAATCCCTTGTGCACTTCTGTATATAAATCTTAACGCAAACCT TATGTTCATTTCCTTGCTGTTGCTGTCAAAATCAGCAAGAATTGCAGCATCGCTTCACAGCAAAGGCTACATTCTGCTCTTTTGTCTTGCAAATTTTTCT CGAATACGCAGGAGAGCTGCGTAGCGTTGCATTAAGATAGAAGAAAAAGGCCAAAATAGCCGTACAGACAGTCAGACACCACTCCACCCCCTCCCCCAAC ACATGTGCCGGGGGGAGGGGGGGTTAGGTTACATACGGGCCTGGGAAAGGCGAATTTTGCATCGCAAATGATAGAGCTATGGGGCATAATATCCAT…	MVIDMGPPADWVKINVRRTKDCYEVYALVPGLLREEVHVQSDPAGRLIVTGEPEQLDNPWGVTPFKKVISLPSRIDPHQTSAVVTLHGQLFVRAPFEQSK
-	Pavir.Ea02087.1	Chr05a	8.9	16793.3	41035091-41035579	ATGGGCAGCAGCTGCAAGCCGCAGCAGCAGCGAGCGGCGAAGGGGGATGCCTGCGTCGCCGACATCGACCCCAAGGTGGAGTGCCTCGACGGCGCCACCA CCTACATCTTCCGCCTCAGCCTCCCGGGGTTCAAGAAGGAGGACTTCAAGGTGCAGGTGGACTCCGGCGGGCGGCTGACGGTCCGCGGCGAGCGCCCCGC CGGGTACGTGCGGTTCCACAAGGTGTTCCAGCTGCCGCCGACGGCCAACCCCGACGGGGTGGCCGGCCGCTTCGACGGCGCCGTGCTGTCGCTCACCGTG CCCAAGCAGCCGCCCTGCGCCGGGGCCATGGTGGCGGCGAGGCTGGCCGAGTGCGCCGCGGCGGAGGGGGCGGCGACGACGTGGGCGGAGGCGCTC…	ATGGGCAGCAGCTGCAAGCCGCAGCAGCAGCGAGCGGCGAAGGGGGATGCCTGCGTCGCCGACATCGACCCCAAGGTGGAGTGCCTCGACGGCGCCACCA CCTACATCTTCCGCCTCAGCCTCCCGGGGTTCAAGAAGGAGGACTTCAAGGTGCAGGTGGACTCCGGCGGGCGGCTGACGGTCCGCGGCGAGCGCCCCGC CGGGTACGTGCGGTTCCACAAGGTGTTCCAGCTGCCGCCGACGGCCAACCCCGACGGGGTGGCCGGCCGCTTCGACGGCGCCGTGCTGTCGCTCACCGTG CCCAAGCAGCCGCCCTGCGCCGGGGCCATGGTGGCGGCGAGGCTGGCCGAGTGCGCCGCGGCGGAGGGGGCGGCGACGACGTGGGCGGAGGCGCTC…	ATGGGCAGCAGCTGCAAGCCGCAGCAGCAGCGAGCGGCGAAGGGGGATGCCTGCGTCGCCGACATCGACCCCAAGGTGGAGTGCCTCGACGGCGCCACCA CCTACATCTTCCGCCTCAGCCTCCCGGGGTTCAAGAAGGAGGACTTCAAGGTGCAGGTGGACTCCGGCGGGCGGCTGACGGTCCGCGGCGAGCGCCCCGC CGGGTACGTGCGGTTCCACAAGGTGTTCCAGCTGCCGCCGACGGCCAACCCCGACGGGGTGGCCGGCCGCTTCGACGGCGCCGTGCTGTCGCTCACCGTG CCCAAGCAGCCGCCCTGCGCCGGGGCCATGGTGGCGGCGAGGCTGGCCGAGTGCGCCGCGGCGGAGGGGGCGGCGACGACGTGGGCGGAGGCGCTC…	MGSSCKPQQQRAAKGDACVADIDPKVECLDGATTYIFRLSLPGFKKEDFKVQVDSGGRLTVRGERPAGYVRFHKVFQLPPTANPDGVAGRFDGAVLSLTVPKQPPCAGAMVAARLAECAAAEGAATTWAEALGGKGQMVAAAVSGFALGAFLAHRLLSVTNT
-	Pavir.Eb01861.1	Chr05b	8.98	16895.4	36020112-36020890	CTTCCATCCATCGATCACCGGCCGCAGCAGCATCAGATCAAGCGCGACCCGCCAGCACTTCCTGTCGACATGGCCGGCTGCAAGCCGCAGCAGCGAGCGG CGAAGGGGGATGCCTGCGTCGCCGACATCGACCCCAAGGTCGAGTGCCTCGACGGCGCCACCACCTACACCTTCCGCCTCAGCCTCCCAGGGTTCAAGAA GGAGGACTTCAAGGTGCAGGTGGACTCCGGCGGGCGGCTGACGGTCCGCGGCGAGCGCCCCGCCGGTTACGTGCGGTTCCACAAGGTGTTCCAGCTGCCG CAGACGGCCAACCCCGACGGGGTGGCCGGCCGCTTCGACGGCACCGTGCTGTCGCTCACCGTGCCCAAGCAGCCGGCCAGCGCCGGGGCCATGGTG…	ATGGCCGGCTGCAAGCCGCAGCAGCGAGCGGCGAAGGGGGATGCCTGCGTCGCCGACATCGACCCCAAGGTCGAGTGCCTCGACGGCGCCACCACCTACA CCTTCCGCCTCAGCCTCCCAGGGTTCAAGAAGGAGGACTTCAAGGTGCAGGTGGACTCCGGCGGGCGGCTGACGGTCCGCGGCGAGCGCCCCGCCGGTTA CGTGCGGTTCCACAAGGTGTTCCAGCTGCCGCAGACGGCCAACCCCGACGGGGTGGCCGGCCGCTTCGACGGCACCGTGCTGTCGCTCACCGTGCCCAAG CAGCCGGCCAGCGCCGGGGCCATGGTGGCGGCGAGGCTGGCCGAGGGCAAGGAATGCGCGGCGGCGGAGGGGGCGGTGACGACGTGGGCGGAGGCG…	CTTCCATCCATCGATCACCGGCCGCAGCAGCATCAGATCAAGCGCGACCCGCCAGCACTTCCTGTCGACATGGCCGGCTGCAAGCCGCAGCAGCGAGCGG CGAAGGGGGATGCCTGCGTCGCCGACATCGACCCCAAGGTCGAGTGCCTCGACGGCGCCACCACCTACACCTTCCGCCTCAGCCTCCCAGGTACATAATT ACTGCAGGCTAGCTTGTGATTGGTCGTCAGTTCCTGCGCAGAGATGTGGACACGTGTCTCATGAGATCGACGTGCGTGCACGCAGGGTTCAAGAAGGAGG ACTTCAAGGTGCAGGTGGACTCCGGCGGGCGGCTGACGGTCCGCGGCGAGCGCCCCGCCGGTTACGTGCGGTTCCACAAGGTGTTCCAGCTGCCGC…	MAGCKPQQRAAKGDACVADIDPKVECLDGATTYTFRLSLPGFKKEDFKVQVDSGGRLTVRGERPAGYVRFHKVFQLPQTANPDGVAGRFDGTVLSLTVPKQPASAGAMVAARLAEGKECAAAEGAVTTWAEALGGKGQMVAAAVAGFALGAFLAHRLLSVTNT
-	Pavir.J29739.1	contig343036	5.85	18660.88	95-1296	AGATATGCTATAATATTTTACCCTCTGCATACCACCTCGAAAAAAAATCTCTCTGGAAAACTTTTCCTAGAATGTTTCTAACATTATAGGTTTGTGTTCT GGCTTCAAGGTTCTTACAAAATGGAAAATTAGGGTCTAAAAAGTACAAGGGTATACATCCCGAGAATTTGATTGCCAACAAATAAGAAGGTGCATTGAGA TTGGTCTACTCTGCGTGAAAATTGATCGGGCGGAAAGGCCAGCAACACGACAAATTATAGAGATGCTCACAGAGGGTGGTGCAGAATGCAGCAGCAAGAG GGAGGGAATTAAGTTTACCAAACAAATGACGGGACATGTGCCTCACCTTGTAGAGTCACAGGCGGAGGAGACCGGTGGTCCGTCGGGGAAGAGCCA…	ATGCTCACAGAGGGTGGTGCAGAATGCAGCAGCAAGAGGGAGGGAATTAAGTTTACCAAACAAATGACGGGACATGTGCCTCACCTTGTAGAGTCACAGG CGGAGGAGACCGGTGGTCCGTCGGGGAAGAGCCAAGTGCAGGCGGGGAAGAGCCAAGCGCAGGCGGTGGGAGAGGAGGGGTCGCTGTCCGTGTACGCTCG CGGCGCAAGCGAGTACCATGATCGACGGGGCGCCGCGCGGGAGTACGTGGACTTCGACCCTGTCGTGGAGTGGAAGCTGCCCGGCGAGGACCAGGACGTG GTGGAGATCTCGCTGCCGGGGTTCCGCAAGGACCAGGTGAGGGTGCAGGTGGACAACCACGGCGTGCTCCGCGCCACCGGCGAGCGCTCGGCGAGG…	AGATATGCTATAATATTTTACCCTCTGCATACCACCTCGAAAAAAAATCTCTCTGGAAAACTTTTCCTAGAATGTTTCTAACATTATAGGTTTGTGTTCT GGCTTCAAGGTTCTTACAAAATGGAAAATTAGGGTCTAAAAAGTACAAGGGTATACATCCCGAGAATTTGATTGCCAACAAATAAGAAGGTGCATTGAGA TTGGTCTACTCTGCGTGAAAATTGATCGGGCGGAAAGGCCAGCAACACGACAAATTATAGAGATGCTCACAGAGGGTGGTGCAGAATGCAGCAGCAAGAG GGAGGGAATTAAGTTTACCAAACAAGTAAGTGTGTTTGACTATTATTTCATTGCACTACAGTAGTGATGGAATGAAACAAGTATGGCATTCATTTT…	MLTEGGAECSSKREGIKFTKQMTGHVPHLVESQAEETGGPSGKSQVQAGKSQAQAVGEEGSLSVYARGASEYHDRRGAAREYVDFDPVVEWKLPGEDQDVVEISLPGFRKDQVRVQVDNHGVLRATGERSARGGRWARFKKDLLLPDNCDADGIRAKFEGEKLIITLPVVP
-	Pavir.J09661.1	contig125589	9.28	19338.5	1493-2589	GCATCGCAGCAAAGCAAGCAGCAGAAGCAAGATACATACATACTCCTAGACATCAGCAATGTCCACGATGACTTCCTATACACTTTTGAGTCAGCCGGCG CCGCTGAGGAAAATCTCGAGCACGCCCTTGCAAGCCCGCAAACTGGCGGCTACGCCGGCTGTGGCTCTCCCTTTGGTTCGACGCAAGCTATCACCCCTCT CCGTGTGCCATGCTGCATACACGTACGACGTCCCACCCTTTGCCCTGGTGCACCCCAAGTTCCCTGAGTTCTCTCCCCCAAAAAATAACTGGAAGATCAC AGAAGACGCAGACCGCATCAACTTGTGGTTTAAAGTGGACGAGACGAACAAGAATGATCTGGAAGTGGCGACCAAGGGCAATCTGCTTCTAATCAG…	ATGTCCACGATGACTTCCTATACACTTTTGAGTCAGCCGGCGCCGCTGAGGAAAATCTCGAGCACGCCCTTGCAAGCCCGCAAACTGGCGGCTACGCCGG CTGTGGCTCTCCCTTTGGTTCGACGCAAGCTATCACCCCTCTCCGTGTGCCATGCTGCATACACGTACGACGTCCCACCCTTTGCCCTGGTGCACCCCAA GTTCCCTGAGTTCTCTCCCCCAAAAAATAACTGGAAGATCACAGAAGACGCAGACCGCATCAACTTGTGGTTTAAAGTGGACGAGACGAACAAGAATGAT CTGGAAGTGGCGACCAAGGGCAATCTGCTTCTAATCAGGTACAAGGGAAAAACGGACGACACGGCCGCCCCAGCAAGCAAGCTGGACGTCCGCCTG…	GCATCGCAGCAAAGCAAGCAGCAGAAGCAAGATACATACATACTCCTAGACATCAGCAATGTCCACGATGACTTCCTATACACTTTTGAGTCAGCCGGCG CCGCTGAGGAAAATCTCGAGCACGCCCTTGCAAGCCCGCAAACTGGCGGCTACGCCGGCTGTGGCTCTCCCTTTGGTTCGACGCAAGCTATCACCCCTCT CCGTGTGCCATGCTGCATACACGTACGACGTCCCACCCTTTGGTAATACTCTATGCTGCAGCTAGCTAATGTACTAGTACATATTGCTTTAATTTCTAAA GAGAACTTCATCTTTGGAATGCTACTAACTTATTAGGACCACTCGTTCAAAAAATATAAAAAACACTATAAATATCTGTACGTACAGTAGTGTAAT…	MSTMTSYTLLSQPAPLRKISSTPLQARKLAATPAVALPLVRRKLSPLSVCHAAYTYDVPPFALVHPKFPEFSPPKNNWKITEDADRINLWFKVDETNKNDLEVATKGNLLLIRYKGKTDDTAAPASKLDVRLLLPSAYENPEKVEAELTFGSLLVTVTKPKLEPKLITIGLADQA
-	Pavir.Ib02662.1	Chr09b	8.91	19740	36824165-36825318	ATTGTTCCTTTCAGGCGCCTCTCTCTATAAATATTTGAAGTGCCCGGATTATAGCTTCTCCATTGCACCAGAGAAGTAAGCTAGTCACTAGTGAAGGTAT TGAACTGGAAACAATGTCGATAGTTACTTCTCACACCCTATTGTGCCGGCCGGCAAGATCTTCCGATGGTTTATTCTTTGGTTGTGTGAAACCAGCAGTG GTAGGCCTCCCTTGTGCCTCTGTTGGGAAGAACAGGCCTCGTTCCATCTGTTACTTTGTGGATACCAAGAGCAACGACCATCAATTTAACATCTCACCAG TCGCCCTTGTGCATCCATACATGCCGCCCACGTCGACCCCGCGTTGGGAGATCAAGGATGACAGCAAGAATGTCAGGCTGACATTATTCAACATGC…	ATGTCGATAGTTACTTCTCACACCCTATTGTGCCGGCCGGCAAGATCTTCCGATGGTTTATTCTTTGGTTGTGTGAAACCAGCAGTGGTAGGCCTCCCTT GTGCCTCTGTTGGGAAGAACAGGCCTCGTTCCATCTGTTACTTTGTGGATACCAAGAGCAACGACCATCAATTTAACATCTCACCAGTCGCCCTTGTGCA TCCATACATGCCGCCCACGTCGACCCCGCGTTGGGAGATCAAGGATGACAGCAAGAATGTCAGGCTGACATTATTCAACATGCCGGAGGGTGCCATGCCG GGAGATTTCCAGGTTGCCGTTGAGGACGACGTACTCGTGATCAGGACAAAGCCCAAGCTCCCAGCGGAGCAGCAAGAAGTACCCGAGAGCAGTATC…	ATTGTTCCTTTCAGGCGCCTCTCTCTATAAATATTTGAAGTGCCCGGATTATAGCTTCTCCATTGCACCAGAGAAGTAAGCTAGTCACTAGTGAAGGTAT TGAACTGGAAACAATGTCGATAGTTACTTCTCACACCCTATTGTGCCGGCCGGCAAGATCTTCCGATGGTTTATTCTTTGGTTGTGTGAAACCAGCAGTG GTAGGCCTCCCTTGTGCCTCTGTTGGGAAGAACAGGCCTCGTTCCATCTGTTACTTTGTGGATACCAAGAGCAACGACCATCAATTTAACATCTCACCAG TCGGTAAGTTCTTGCTAGTTTACGTTCACCGATTGTGCTTCATTTGTTTCAAGTATTAGTGCATAACTTTAATGAGCAAAACGTAAGACTAATTTA…	MSIVTSHTLLCRPARSSDGLFFGCVKPAVVGLPCASVGKNRPRSICYFVDTKSNDHQFNISPVALVHPYMPPTSTPRWEIKDDSKNVRLTLFNMPEGAMPGDFQVAVEDDVLVIRTKPKLPAEQQEVPESSISFHIRLLVPKGYDKEKVRAELQLRALVVTIPKVNPAFTKEVAIDGK
-	Pavir.Ia01894.1	Chr09a	5.55	20205.8	25957586-25958709	CGAGCCAGCACAGCGAGATCGAGCGAGAAGAGGAGATGGAAGCGGCGAGCCGGCCTCGCGTGCTCGCCGAGATCGACCCACACAGCGAGTGGGTGCGCGG GCCCGAGTTCGACACGCTCGTCGTCGACGTCACAGGGTTCGGCAAGGACCACCTCAAGGTGCAGGTGGAGCCGTCGGGGAGCCTCAAGGTCAGCGGCGAG CGCGCCGTCGACGGGGGCGGGCGGCAGTGGTGCCACTTCACCAAGCGGTTCGACCTCCCCGCCGCCTGCGACGCGGCGGAGATCAAGGTCCAGCTCGACA AGGGCATGCTCTACGTCCAGGTGCCGGGCGACGGCGGTGGTGGCGCTGGTGGGAGCGGCGAGCAGGACTCAGCGGCGGAGATGTGCGAGGACCCGC…	ATGGAAGCGGCGAGCCGGCCTCGCGTGCTCGCCGAGATCGACCCACACAGCGAGTGGGTGCGCGGGCCCGAGTTCGACACGCTCGTCGTCGACGTCACAG GGTTCGGCAAGGACCACCTCAAGGTGCAGGTGGAGCCGTCGGGGAGCCTCAAGGTCAGCGGCGAGCGCGCCGTCGACGGGGGCGGGCGGCAGTGGTGCCA CTTCACCAAGCGGTTCGACCTCCCCGCCGCCTGCGACGCGGCGGAGATCAAGGTCCAGCTCGACAAGGGCATGCTCTACGTCCAGGTGCCGGGCGACGGC GGTGGTGGCGCTGGTGGGAGCGGCGAGCAGGACTCAGCGGCGGAGATGTGCGAGGACCCGCTGCAAGGACAAGGAGAAGCCGAGATCGGCGGCGGC…	CGAGCCAGCACAGCGAGATCGAGCGAGAAGAGGAGATGGAAGCGGCGAGCCGGCCTCGCGTGCTCGCCGAGATCGACCCACACAGCGAGTGGGTGCGCGG GCCCGAGTTCGACACGCTCGTCGTCGACGTCACAGGTACACTGCGAGCGGCGCGATCGCTGTCGATTGGCTAGTGTGTTTTTTTTTTCGTAGGAGGGATG TCGGTCAGACTGATGGACGGCGGCATCCATGTCGGCCATTGTCGTCGATGCAGGGTTCGGCAAGGACCACCTCAAGGTGCAGGTGGAGCCGTCGGGGAGC CTCAAGGTCAGCGGCGAGCGCGCCGTCGACGGGGGCGGGCGGCAGTGGTGCCACTTCACCAAGCGGTTCGACCTCCCCGCCGCCTGCGACGCGGCG…	MEAASRPRVLAEIDPHSEWVRGPEFDTLVVDVTGFGKDHLKVQVEPSGSLKVSGERAVDGGGRQWCHFTKRFDLPAACDAAEIKVQLDKGMLYVQVPGDGGGGAGGSGEQDSAAEMCEDPLQGQGEAEIGGGWNIGRAAARREEQHPLLRLAGGLSRHRQVVLNVVLAVVLFWLVAFAKKQPGGGQAKND
-	Pavir.Ia02658.1	Chr09a	8.67	20606.4	51732745-51733993	TGTTCTTTTCGATCTCTGCCTTAGCTTGCAACTGCAAGATTGGCATAATTTGCACCAATGGCAAATCCCTTCATGAGAAAGCAAAGCACTTTATTCCTCT GATTTTCATGGACCAAGCAAAGTCTATTTCCCGATCTCATTGCGGAGCTAGAGTTACACACCAATAACTGAAGTGCAATGTCGACGATCACTTCCTGCAC CCTTCTGAGGAGTGTGACGGCAGTGCGGCCGGCAATTTCCTCCGGCAGGCAGCTTCACCCAAAAGGAGAGCACAACCCAAAGACGGATTTACATCCGTTT AATATCCCTGCATTTGTTCTGGTGCATCCGGTGTCACCGCGTGAGGAACGGTGGCAGGTGGAGGAGGAGCCCGGCAAGGTGAACCTGTGGTTCGAG…	ATGTCGACGATCACTTCCTGCACCCTTCTGAGGAGTGTGACGGCAGTGCGGCCGGCAATTTCCTCCGGCAGGCAGCTTCACCCAAAAGGAGAGCACAACC CAAAGACGGATTTACATCCGTTTAATATCCCTGCATTTGTTCTGGTGCATCCGGTGTCACCGCGTGAGGAACGGTGGCAGGTGGAGGAGGAGCCCGGCAA GGTGAACCTGTGGTTCGAGGTGCCTGGGCAGTCCAGGGAGGACCTCGCCGTGGAGATCGACGAGGACGTGCTCGTCATCAAGAAGAAGCTCCATGCCGCC GCCGGGGACGTGGGCCAACGGAACACTGGCGGCGGCGCCACGGATTATCGTCCCCAGGGCAATAATAGAAGGAGCACGGCAGCCACCGGCGAAGCA…	TGTTCTTTTCGATCTCTGCCTTAGCTTGCAACTGCAAGATTGGCATAATTTGCACCAATGGCAAATCCCTTCATGAGAAAGCAAAGCACTTTATTCCTCT GATTTTCATGGACCAAGCAAAGGTAACCTTGTCAGATTCTCTCTCTCCATCTCTCTCTAGTATCTATCTATAAAGCCCCCTCACAATCTTCACCTCACCA CACTACATTCTAACACAGTCTATTTCCCGATCTCATTGCGGAGCTAGAGTTACACACCAATAACTGAAGTGCAATGTCGACGATCACTTCCTGCACCCTT CTGAGGAGTGTGACGGCAGTGCGGCCGGCAATTTCCTCCGGCAGGCAGCTTCAGTCCAGGAACCAGCAGCGTGGCTCCCTTCTTCCCAATCGGAGT…	MSTITSCTLLRSVTAVRPAISSGRQLHPKGEHNPKTDLHPFNIPAFVLVHPVSPREERWQVEEEPGKVNLWFEVPGQSREDLAVEIDEDVLVIKKKLHAAAGDVGQRNTGGGATDYRPQGNNRRSTAATGEAGKEAAQDGEVIYARLLLPAGYSKEGVEAELKSGVLRVSIAKIKEQARRKISVDIVVK
-	Pavir.Ba02513.1	Chr02a	9.26	21199.5	38778592-38779603	ACACACACACCGCCGTCGTCCTTGTAGCTAATCTAGCACTAGCGGTGATAGCTAGATGGCGATGTTGAGCTCCTACACCCTCCTTATCCGGGCGCCGGCG CCGGGACCAAAGTTCTCTCCACCAGCCGCCGCCACCGCCACGCTGCAGCTCCGCAAACAAATGTCACCGCCGGCGGTAGCGTCGTCTGTAGTGGCTCTGC GTTGGGCCTCATGCAAGGAGTCCCGCCGGGCTCCTCTCTTCGTGTGCCACGCGCAGGGTGATAACAAGTACAAGTACGACATCCAACCCAGTGCTCTGCA AAATGCTCCCAAATCAGCGTCAGCGGGCAAAGACTGGAATGTGATGGGAGACGAGGACCTGGTCATCCTCAAGTTGAGGGTGGGAGAGGTGGCCAA…	ATGGCGATGTTGAGCTCCTACACCCTCCTTATCCGGGCGCCGGCGCCGGGACCAAAGTTCTCTCCACCAGCCGCCGCCACCGCCACGCTGCAGCTCCGCA AACAAATGTCACCGCCGGCGGTAGCGTCGTCTGTAGTGGCTCTGCGTTGGGCCTCATGCAAGGAGTCCCGCCGGGCTCCTCTCTTCGTGTGCCACGCGCA GGGTGATAACAAGTACAAGTACGACATCCAACCCAGTGCTCTGCAAAATGCTCCCAAATCAGCGTCAGCGGGCAAAGACTGGAATGTGATGGGAGACGAG GACCTGGTCATCCTCAAGTTGAGGGTGGGAGAGGTGGCCAAAGATAAAGTGGAGGTTGGCACAACGACGGACACACACCTGGTGATCAAATACACG…	ACACACACACCGCCGTCGTCCTTGTAGCTAATCTAGCACTAGCGGTGATAGCTAGATGGCGATGTTGAGCTCCTACACCCTCCTTATCCGGGCGCCGGCG CCGGGACCAAAGTTCTCTCCACCAGCCGCCGCCACCGCCACGCTGCAGCTCCGCAAACAAATGTCACCGCCGGCGGTAGCGTCGTCTGTAGTGGCTCTGC GTTGGGCCTCATGCAAGGAGTCCCGCCGGGCTCCTCTCTTCGTGTGCCACGCGCAGGGTGATAACAAGTACAAGTACGACATCCAACCCAGTGGTAAGCT GTACGTAGCTGGTGATAGATATTTCTGAAGCCGATCCAAGTTCATTTATTTATCGATCGATAAATTTATAATGATTTTTTTTGGAAATCTAGCTCT…	MAMLSSYTLLIRAPAPGPKFSPPAAATATLQLRKQMSPPAVASSVVALRWASCKESRRAPLFVCHAQGDNKYKYDIQPSALQNAPKSASAGKDWNVMGDEDLVILKLRVGEVAKDKVEVGTTTDTHLVIKYTGDINDETQASKLNVPLALPPGYDGSKVQARWFDGWLVILIAKPKNGPEKTETKQIDKKIDILS
-	Pavir.J26847.1	contig300606	9.17	21467	779-1512	TCGTGTCGGCCCTTTCGCTTCAGAAAAAGAAGGACCGTCAGACCAGGCCCCATCATCATGCAGGCAGCCGCCGCCACGGCGCCTGCACCCCCGCCGCCAC CGCCGCGCCGCCGCGTGTACACTGCCCTGGACCCGCAGTGCGAGTGGACGACCACGGAGGAAGCCGACTCACTCGCCGTCGACGTGTCAGGGTTCAGGAA GGAGGAGCTGAGGGTCGTGTACAACACCCGCCGGAAGCTGAAGGTCACCGGCGAGCGCCAAGCCGACGGCGCCCAATGGGCGCGCTTCTTCAAGGTGTTC CCGGTTCCCAGGAGCTGCGACGCCAACGCCATCCAGGCGAAAATGAACATAGAAAGCGCCCGGCTCTTCGTCATCCTGCCCAAGGGATCTATGGCG…	ATGCAGGCAGCCGCCGCCACGGCGCCTGCACCCCCGCCGCCACCGCCGCGCCGCCGCGTGTACACTGCCCTGGACCCGCAGTGCGAGTGGACGACCACGG AGGAAGCCGACTCACTCGCCGTCGACGTGTCAGGGTTCAGGAAGGAGGAGCTGAGGGTCGTGTACAACACCCGCCGGAAGCTGAAGGTCACCGGCGAGCG CCAAGCCGACGGCGCCCAATGGGCGCGCTTCTTCAAGGTGTTCCCGGTTCCCAGGAGCTGCGACGCCAACGCCATCCAGGCGAAAATGAACATAGAAAGC GCCCGGCTCTTCGTCATCCTGCCCAAGGGATCTATGGCGGCGGCGGGGGCGTCCAAGGACAAGCACAAAGAGAATGGGCCTGGTAGATCCCAGACT…	TCGTGTCGGCCCTTTCGCTTCAGAAAAAGAAGGACCGTCAGACCAGGCCCCATCATCATGCAGGCAGCCGCCGCCACGGCGCCTGCACCCCCGCCGCCAC CGCCGCGCCGCCGCGTGTACACTGCCCTGGACCCGCAGTGCGAGTGGACGACCACGGAGGAAGCCGACTCACTCGCCGTCGACGTGTCAGGTAACGCACC TCGCCATTCTTTGCACCATGCCTGTCACACCTTCTGAACAGATAGATGATGGTCCTTCTCCATTCAGGGTTCAGGAAGGAGGAGCTGAGGGTCGTGTACA ACACCCGCCGGAAGCTGAAGGTCACCGGCGAGCGCCAAGCCGACGGCGCCCAATGGGCGCGCTTCTTCAAGGTGTTCCCGGTTCCCAGGAGCTGCG…	MQAAAATAPAPPPPPPRRRVYTALDPQCEWTTTEEADSLAVDVSGFRKEELRVVYNTRRKLKVTGERQADGAQWARFFKVFPVPRSCDANAIQAKMNIESARLFVILPKGSMAAAGASKDKHKENGPGRSQTLGGVMRPGNADGSSGSSSGSMWSAQGLGKGKVEDKGRRQDPAVEEPRQDQGMSVQDLPRSDGDANETA
-	Pavir.Ib03360.1	Chr09b	10.41	21716.6	54271797-54273333	ATGGAAGCGGCGCGCCGGCCTCGCGTGTTCGCCGAGATCGACCCGCACAGCGAGTGGTTGCGCGGGCCCGAGTTCGACACGCTCGTCGTCGACGTCACAG GGTTCGGCAAGGAACACCTGAAGGTGCAGGTGGAGCCGTCGGGGAGCCTCAAGGTCAGCGGCGAGCGCGCCGTCGACGGCGGCGGGCGGCAGTGGTGCCG CTTCACCAAGCGGTTCGACCTCCCCGCAGCCTGCGACGCGGCGGGGATCAAGGTCAAGGTCGACAAGGGCATGCTCTACGTCCAGGTGCCGCGCAACGGT AGTGGTGACGGCGCTGGTGGGAGCGGCGAGCAGAACCCGGCGGCGGAGATGCCCGAGGACCCGCTGCAAGGAGAAGCCGAGATCGGCGGCGGCGCG…	ATGGAAGCGGCGCGCCGGCCTCGCGTGTTCGCCGAGATCGACCCGCACAGCGAGTGGTTGCGCGGGCCCGAGTTCGACACGCTCGTCGTCGACGTCACAG GGTTCGGCAAGGAACACCTGAAGGTGCAGGTGGAGCCGTCGGGGAGCCTCAAGGTCAGCGGCGAGCGCGCCGTCGACGGCGGCGGGCGGCAGTGGTGCCG CTTCACCAAGCGGTTCGACCTCCCCGCAGCCTGCGACGCGGCGGGGATCAAGGTCAAGGTCGACAAGGGCATGCTCTACGTCCAGGTGCCGCGCAACGGT AGTGGTGACGGCGCTGGTGGGAGCGGCGAGCAGAACCCGGCGGCGGAGATGCCCGAGGACCCGCTGCAAGGAGAAGCCGAGATCGGCGGCGGCGCG…	ATGGAAGCGGCGCGCCGGCCTCGCGTGTTCGCCGAGATCGACCCGCACAGCGAGTGGTTGCGCGGGCCCGAGTTCGACACGCTCGTCGTCGACGTCACAG GTACGCTGCGAGCTGCTAATCGCTGTCGTCGATTGTCTAGTGCTTTTTTACATGGATGGCGGCATCCATGTCGGTCGTGGTCATCGATTCGATCGATGCA GGGTTCGGCAAGGAACACCTGAAGGTGCAGGTTGTTGGAGCTCAGCCTTGCTCCGCGACGATGGCGAACAGAGCTCCGCCGGGGGGTCGACGGTGAACTC ACCCTTCCGGCTATCCCCGGCCAGGAACTTGATGCGCAATCGACGCACTAGTTCACACTCAATCTCACCGAACCGATCGCTGGGCGAATTCACTCA…	MEAARRPRVFAEIDPHSEWLRGPEFDTLVVDVTGFGKEHLKVQVEPSGSLKVSGERAVDGGGRQWCRFTKRFDLPAACDAAGIKVKVDKGMLYVQVPRNGSGDGAGGSGEQNPAAEMPEDPLQGEAEIGGGAAGGAAPGAAARRGPQRAPAGGPERRAHCRSLLARRLRQEPTRRRRRRRSQERLRRGIKNRCVFCTVNQ
-	Pavir.Ib02744.1	Chr09b	9.36	23020.47	38452436-38453568	GTCTCCAACAAGACCAGAATTAGCATGCACTAAGATCTCTCTCCCTCTCCATTCCTCACTGGCGGCATAGATGTCGACGATTATGGGATCTTACACGAGC CGGTCGCCGGTTCTGCCGGCTTCGTCTCAAGCTGCCATAGCCCGTGGTTCTTGGAAGCCCGCAGTGGCAGCATTCCGACCTTGTGCCGGCGTTAGGTGCC GGCGAGCACTTACCGTGACCTGCGCGCTCCCGGAGAAAGAACGGCCGCCGGCGTTCAGCATCCCGCCCACCGTTCTGCTGTGCCCCGTGCCGCCGCCGGA CGGGAAGGAGCGGTGGGACATCAAGGAGGAGGAGGACCGCGTCACGCTGTGGCTCCAGGTGCCCGGGCTGTCGGCGAGCGACATCGAGGTAACCAC…	ATGTCGACGATTATGGGATCTTACACGAGCCGGTCGCCGGTTCTGCCGGCTTCGTCTCAAGCTGCCATAGCCCGTGGTTCTTGGAAGCCCGCAGTGGCAG CATTCCGACCTTGTGCCGGCGTTAGGTGCCGGCGAGCACTTACCGTGACCTGCGCGCTCCCGGAGAAAGAACGGCCGCCGGCGTTCAGCATCCCGCCCAC CGTTCTGCTGTGCCCCGTGCCGCCGCCGGACGGGAAGGAGCGGTGGGACATCAAGGAGGAGGAGGACCGCGTCACGCTGTGGCTCCAGGTGCCCGGGCTG TCGGCGAGCGACATCGAGGTAACCACCGGCGACGACGTCCTGGAGATCAAGCGGAAGGCCACGGCCCAGCAGCCCGCGGCGCCCGTGGACGCGCAC…	GTCTCCAACAAGACCAGAATTAGCATGCACTAAGATCTCTCTCCCTCTCCATTCCTCACTGGCGGCATAGATGTCGACGATTATGGGATCTTACACGAGC CGGTCGCCGGTTCTGCCGGCTTCGTCTCAAGCTGCCATAGCCCGTGGTTCTTGGAAGCCCGCAGTGGCAGCATTCCGACCTTGTGCCGGCGTTAGGTGCC GGCGAGCACTTACCGTGACCTGCGCGCTCCCGGAGAAAGAACGGCCGCCGGCGTTCAGCATCCCGCCCACCGGTGAGTACATTCCATTTCGCTCGCTCAC TGGGTGTGCACCAGGGTCACTAGCAAACATTTGTTACCTGTAAATTATCATGCAACAACATCAAGTAATGCACCCGTACTTACACGCAAGACCGTA…	MSTIMGSYTSRSPVLPASSQAAIARGSWKPAVAAFRPCAGVRCRRALTVTCALPEKERPPAFSIPPTVLLCPVPPPDGKERWDIKEEEDRVTLWLQVPGLSASDIEVTTGDDVLEIKRKATAQQPAAPVDAHSVGAFHIRLLMTKEYDGTRVTADLKAGMLEVTVPKNLQRGGERVELGKPAHRPKQGTNTKKGSEDTKLAGPDPGQIKGRGLAG
-	Pavir.Ib02745.1	Chr09b	9.39	23502.64	38455075-38456141	ACACTACATTCTTACAGTAGTCCCCCGATCTCAGTGGAGAGCTAGAATTACACTCCAATCACAGAACTGCAATGTCGACGATCACTTCCTGCACCCTTCT GAGGAGTGTGACGGCAGTGCGGCCGGCAATTTCCTCTGGCAGGCAGTTTCAGTCCGGGAAACCAGCAGCGGTGGCTTCCCATTCTTCCCAATGGAGGTCC CGGCCCCTTTCTGTGTGTCGTGCAATCAGCCCAAAAGGGGAGCACAACCCAAAGACGGATTTGCATCCATTTAATATCCCTGCATTTGTTCTGGTGCATC CGGTGTCACCGCGTGAGGAACGGTGGCATGTGGAGGAGGAGCCCGGCAAGGTGAACCTGTGGTTCGAGGTGCCTGGGCAGTCCAGGGAGGACCTCG…	ATGTCGACGATCACTTCCTGCACCCTTCTGAGGAGTGTGACGGCAGTGCGGCCGGCAATTTCCTCTGGCAGGCAGTTTCAGTCCGGGAAACCAGCAGCGG TGGCTTCCCATTCTTCCCAATGGAGGTCCCGGCCCCTTTCTGTGTGTCGTGCAATCAGCCCAAAAGGGGAGCACAACCCAAAGACGGATTTGCATCCATT TAATATCCCTGCATTTGTTCTGGTGCATCCGGTGTCACCGCGTGAGGAACGGTGGCATGTGGAGGAGGAGCCCGGCAAGGTGAACCTGTGGTTCGAGGTG CCTGGGCAGTCCAGGGAGGACCTCGCCGTGGAGATCGACGAGGACGTGCTCGTCATCAAGAAGAAGAAGATCCATGTCGCCGCCGGGGACGTGGGC…	ACACTACATTCTTACAGTAGTCCCCCGATCTCAGTGGAGAGCTAGAATTACACTCCAATCACAGAACTGCAATGTCGACGATCACTTCCTGCACCCTTCT GAGGAGTGTGACGGCAGTGCGGCCGGCAATTTCCTCTGGCAGGCAGTTTCAGTCCGGGAAACCAGCAGCGGTGGCTTCCCATTCTTCCCAATGGAGGTCC CGGCCCCTTTCTGTGTGTCGTGCAATCAGCCCAAAAGGGGAGCACAACCCAAAGACGGATTTGCATCCATTTAATATCCCTGCATTTGGTAAGCTGCAAA CACATCCATTTAAAGTAAGAATTAGATCGCAATTTCGAAATAATACTTATCTATTATCCATACGCGCACCAAAAAATTGTTCGTGTCGGCCCGCTT…	MSTITSCTLLRSVTAVRPAISSGRQFQSGKPAAVASHSSQWRSRPLSVCRAISPKGEHNPKTDLHPFNIPAFVLVHPVSPREERWHVEEEPGKVNLWFEVPGQSREDLAVEIDEDVLVIKKKKIHVAAGDVGQRNTGGGGTDYRPQGNNRRSTAAAGEAGKEAAQDGEVIYARLLLPAGYNKEGVEAELKSGVLRVSIAKIKDQARRKISVDIDVK
-	Pavir.Ia02656.1	Chr09a	9.4	23594.3	51729141-51730574	TGCCTCTCCAACTAGGCCAGAATTAGCATGCACTAAGATCTCTCTCCCTCTCTCCATTCCTCACCGGCGGCATCGATGACGACGATTATGCGATCTTACA CAGCCGCAGTGAGCCGGTCGTCGCCGGTTCTGCCGGCTTCCTCTCTAGTCACAGCCCGTGGTTCATGGAAGCCCGCAGTGGCGGCATTCCGACCTTGTGC CGGCGTTAAGTGCCGGCGAACACTTACCGTGACCTGCGCGCTCCCGGAGAAAGAACGGCCGCCGGCGTTCAGCATCCCGCCCACCGTACCATGCCTAGCT CTGCTGTGCCCCGTGCCGCCGCCGGGCGGGAAGGAGCGGTGGGACATCAAGGAGGAGGAGGACCGCGTCACGCTGTGGCTCCAGGTGCCCGGGCTG…	ATGACGACGATTATGCGATCTTACACAGCCGCAGTGAGCCGGTCGTCGCCGGTTCTGCCGGCTTCCTCTCTAGTCACAGCCCGTGGTTCATGGAAGCCCG CAGTGGCGGCATTCCGACCTTGTGCCGGCGTTAAGTGCCGGCGAACACTTACCGTGACCTGCGCGCTCCCGGAGAAAGAACGGCCGCCGGCGTTCAGCAT CCCGCCCACCGTACCATGCCTAGCTCTGCTGTGCCCCGTGCCGCCGCCGGGCGGGAAGGAGCGGTGGGACATCAAGGAGGAGGAGGACCGCGTCACGCTG TGGCTCCAGGTGCCCGGGCTGTCGGCGAGCGACATCGAGGTGACCACCGGCGAGGACGTCCTGGAGATCAAGCGGAAGGTCGCAGCCCAGCAGCCC…	TGCCTCTCCAACTAGGCCAGAATTAGCATGCACTAAGATCTCTCTCCCTCTCTCCATTCCTCACCGGCGGCATCGATGACGACGATTATGCGATCTTACA CAGCCGCAGTGAGCCGGTCGTCGCCGGTTCTGCCGGCTTCCTCTCTAGTCACAGCCCGTGGTTCATGGAAGCCCGCAGTGGCGGCATTCCGACCTTGTGC CGGCGTTAAGTGCCGGCGAACACTTACCGTGACCTGCGCGCTCCCGGAGAAAGAACGGCCGCCGGCGTTCAGCATCCCGCCCACCGGTGAGTACATTCCG TTTCGTTCACCGGCAAACATTTGGTACCCGTAAATTATCATGCATCCGTATTTACACGCAACAGTACCATGCCTAGCTCTGCTGTGCCCCGTGCCG…	MTTIMRSYTAAVSRSSPVLPASSLVTARGSWKPAVAAFRPCAGVKCRRTLTVTCALPEKERPPAFSIPPTVPCLALLCPVPPPGGKERWDIKEEEDRVTLWLQVPGLSASDIEVTTGEDVLEIKRKVAAQQPAAPVDAHGVGAFHIRLLMTKEHDGARVTADLKAGMLEVTIPKNLQREGERVELGKPAPRGKAGTNTKKGSEDAKPAGPNPGQTKDRGLAG
-	Pavir.Ib04159.1	Chr09b	8.85	24191.3	66167419-66168167	TGCGAGTGGACGACCACGGAGGAAGCCGACTCACTCGCCGTCGACGTGTCAGGGTTCAGGAAGGAGGAGCTGAGGGTCGTGTACAACACCCGCCGGAAGC TGAAGGTCACCGGCGAGCGCCAAGCCGACGGCGCCCAATGGGCGCGCTTCTTCAAGGTGTTCCCGGTTCCCAGGAGCTGCGACGCCAACGCCATCCAGGC GAAAATGAACATAGAAAGCGCCCGGCTCTTCGTCATCCTGCCCAAGGGATCTATGGCGGCGGCGGGGGCGTCCAAGGACAAGCACAAAGAGAATGGGCCT GGTAGATCCCAGACTCTTGGAGGGGTGATGAGGCCGGGCAATGCGGATGGCTCATCAGGTAGCAGCAGTGGCAGCATGTGGAGCGCCCAAGGTCTA…	TGCGAGTGGACGACCACGGAGGAAGCCGACTCACTCGCCGTCGACGTGTCAGGGTTCAGGAAGGAGGAGCTGAGGGTCGTGTACAACACCCGCCGGAAGC TGAAGGTCACCGGCGAGCGCCAAGCCGACGGCGCCCAATGGGCGCGCTTCTTCAAGGTGTTCCCGGTTCCCAGGAGCTGCGACGCCAACGCCATCCAGGC GAAAATGAACATAGAAAGCGCCCGGCTCTTCGTCATCCTGCCCAAGGGATCTATGGCGGCGGCGGGGGCGTCCAAGGACAAGCACAAAGAGAATGGGCCT GGTAGATCCCAGACTCTTGGAGGGGTGATGAGGCCGGGCAATGCGGATGGCTCATCAGGTAGCAGCAGTGGCAGCATGTGGAGCGCCCAAGGTCTA…	TGCGAGTGGACGACCACGGAGGAAGCCGACTCACTCGCCGTCGACGTGTCAGGTAACGCACCTCGCCATTCTTTGCACCATGCCTGTCACACCTTCTGAA CAGATAGATGATGGTCCTTCTCCATTCAGGGTTCAGGAAGGAGGAGCTGAGGGTCGTGTACAACACCCGCCGGAAGCTGAAGGTCACCGGCGAGCGCCAA GCCGACGGCGCCCAATGGGCGCGCTTCTTCAAGGTGTTCCCGGTTCCCAGGAGCTGCGACGCCAACGCCATCCAGGCGAAAATGAACATAGAAAGCGCCC GGCTCTTCGTCATCCTGCCCAAGGGATCTATGGCGGCGGCGGGGGCGTCCAAGGACAAGCACAAAGAGAATGGGCCTGGTAGATCCCAGACTCTTG…	CEWTTTEEADSLAVDVSGFRKEELRVVYNTRRKLKVTGERQADGAQWARFFKVFPVPRSCDANAIQAKMNIESARLFVILPKGSMAAAGASKDKHKENGPGRSQTLGGVMRPGNADGSSGSSSGSMWSAQGLGKGKVEDKGRRQDPAVEEPRQDQGMSVQDLPRSDGDANETAAKNNDDDDGSKGESKRWWKIRVLHVLGFVLVLALVGVGATILYIVLLWSV
-	Pavir.J37559.1	contig68841	5.43	25345.35	1522-2744	GCTGAAGCAATTCCTCCTCCCGTGCTGCACTCTTCCGATCCCATTCCCACCCCAGTATATAGGTGCACACGAACAATGGCTTCCTGCGTCCCCGAGAATC CAACTCGTGTTCACCGTCTGAATTGCTTTGAAATCCTCTAGCTGCCGCAGAGCGAGGGGCCGGCGTCAGAACTCAAAACCAAGATCGCCCATGGCCACCG CCACGACGGCGCGCACGTACGTCGACTTCGTGCCGCCGAACAGCCTGCAGGAGGAACCCGACAAGGTGGCCCTCCGCGTCGACCTCTCCGCGGAAGGGTT CAGGAAGGAGCAGATCAGGGTGCAGATCGACAAATTCGGGAGGCTGCGGATAACCGGCGAGCGGCCGCTCGGCGCCGACGGTAGAAGGTGGAGGCG…	ATGGCCACCGCCACGACGGCGCGCACGTACGTCGACTTCGTGCCGCCGAACAGCCTGCAGGAGGAACCCGACAAGGTGGCCCTCCGCGTCGACCTCTCCG CGGAAGGGTTCAGGAAGGAGCAGATCAGGGTGCAGATCGACAAATTCGGGAGGCTGCGGATAACCGGCGAGCGGCCGCTCGGCGCCGACGGTAGAAGGTG GAGGCGCTTCCACAAGGAGTTCCAGGTCCCCGATACCTGCGACGCCGCCGCCATCCGCGCGAGGCTCGACAAGGACGGCATCCTCCTCATCACCATGCCG AAGCTGTCCGCGGCGGCGGCCGAGGATCTGAAAGCGCCGGGTGCGGACATGGGTGGTGACGCCGCCGCTGGCCAGAACCACGAACCTGCAGGTCAC…	GCTGAAGCAATTCCTCCTCCCGTGCTGCACTCTTCCGATCCCATTCCCACCCCAGTATATAGGTGCACACGAACAATGGCTTCCTGCGTCCCCGAGAATC CAACTCGTGTTCACCGTCTGAATTGCTTTGAAATCCTCTAGCTGCCGCAGAGCGAGGGGCCGGCGTCAGAACTCAAAACCAAGATCGCCCATGGCCACCG CCACGACGGCGCGCACGTACGTCGACTTCGTGCCGCCGAACAGCCTGCAGGAGGAACCCGACAAGGTGGCCCTCCGCGTCGACCTCTCCGCGGAAGGCAT GCGCCCATCTCTGCTAGAGCATGCTCATTCAGTAGCTTGTCTATGATCTATATCATCCGGGATGTTACATTGGCGATTGGCTGCGTCCACGCACGA…	MATATTARTYVDFVPPNSLQEEPDKVALRVDLSAEGFRKEQIRVQIDKFGRLRITGERPLGADGRRWRRFHKEFQVPDTCDAAAIRARLDKDGILLITMPKLSAAAAEDLKAPGADMGGDAAAGQNHEPAGHTSAQKAGTAAEEEKGQEEEDAGAAMDHPGQDDEQHPSSDNAAAAPAARRPVAYGFAKDSRRMLLAIFAVMLALVGAGLLARYRLTMDQSAETAPSGNHIVSLSDS
-	Pavir.Ia04265.1	Chr09a	5.45	25435.54	79806975-79808081	AGCTCGTGTTCGCCGTCTGAATCGCTCTGAAATCCTCTAGCTCCGCAGAGCGAGGGTCGTCAGAACTCGGAACCAAGACCGCCCATGGCCACCGCCACGA CGGCGCGCACGTACGTCGACTTCGTGCCGCCGAACAGCCTGCAGGAGGAGCCCGACAAGGTGGCCCTCCGCGTCGACCTCTCCGCGGAAGGGTTCAGGAA GGAGCAGATCAGGGTGCAGATCGACAGCTTCGGTAGGCTACGGATAACCGGCGAGCGGTCGCTCGACGCCGACGGCAGAAGGTGGAGGCGCTTCCACAAG GAGTTCCAGGTCCCCGACACCTGTGACCCAGCCGCCATCCGCGCGAGGCTCGACAAGGACGGCATCCTCCTCATCACCATGCCGAAGCTGTCCGCG…	ATGGCCACCGCCACGACGGCGCGCACGTACGTCGACTTCGTGCCGCCGAACAGCCTGCAGGAGGAGCCCGACAAGGTGGCCCTCCGCGTCGACCTCTCCG CGGAAGGGTTCAGGAAGGAGCAGATCAGGGTGCAGATCGACAGCTTCGGTAGGCTACGGATAACCGGCGAGCGGTCGCTCGACGCCGACGGCAGAAGGTG GAGGCGCTTCCACAAGGAGTTCCAGGTCCCCGACACCTGTGACCCAGCCGCCATCCGCGCGAGGCTCGACAAGGACGGCATCCTCCTCATCACCATGCCG AAGCTGTCCGCGCCGGCGCTGGCCGAGGAGCCGAAGGCGCCAGGTGCGGACATGGGTGGTGACGCCGCCGCTGGCCAGGACCATGAACCTGCAGGT…	AGCTCGTGTTCGCCGTCTGAATCGCTCTGAAATCCTCTAGCTCCGCAGAGCGAGGGTCGTCAGAACTCGGAACCAAGACCGCCCATGGCCACCGCCACGA CGGCGCGCACGTACGTCGACTTCGTGCCGCCGAACAGCCTGCAGGAGGAGCCCGACAAGGTGGCCCTCCGCGTCGACCTCTCCGCGGAAGGCATGCGCCG CCCATCTCTGCTAGAGCATGTTCACTCAGTACAGTAGCCTTCATCGATCGCATGACTCATCTATGATAGATGATCTATCATCCGTCTTGAGAAGATGTTA GTTACATTAGTAGCTATGGCGTGCGTGGCTGCGTCCACGCACGAATGCAGGGTTCAGGAAGGAGCAGATCAGGGTGCAGATCGACAGCTTCGGTAG…	MATATTARTYVDFVPPNSLQEEPDKVALRVDLSAEGFRKEQIRVQIDSFGRLRITGERSLDADGRRWRRFHKEFQVPDTCDPAAIRARLDKDGILLITMPKLSAPALAEEPKAPGADMGGDAAAGQDHEPAGHASAQQAGTPAEEKRGQEEDAGGAAMDRPGQEDEQHPSSDNAAPAPAPRRPAAYGFAKDRRIMLLAIFALMLALVGAGLLARCRLTMDQSAETSPSGSHIVSLSGS
-	Pavir.Ia01895.1	Chr09a	7.94	25570.73	25960931-25962071	ACCGCGCCTCGCATACTCTACTCTACTCATTTCGTTGATCCCTTGGTTCGTCGATCGGTGTTCTCGTCTGAGGAGCTCGGCTGATCCGATCCGCCATGGA TTCCACCGACGGTCGCGTGTTCGAGGACTTCGTGCCTCCGCACACCATGGTCCGGGAGCCGGCGACGCACACGCTCACCGTCGACCTCTCCGCCGCAGGT GCAGGGTACAGGAAGGAGCACATCCGGGTGCAGATGGTGCACAGCCACCGGCGACTGGTCGTGCGCGGGGAGCGCCCCGTCGCCGGCAACCGCTGGAGCC GCTTCCGCCTCGAGCTCCGCGTCCCCGACGGCTGCGACGCCAAGGCCATCCACGCCAGGTTCGAGAACGGCGTCGTCCGCGTCACCATGCCCGGCG…	ATGGATTCCACCGACGGTCGCGTGTTCGAGGACTTCGTGCCTCCGCACACCATGGTCCGGGAGCCGGCGACGCACACGCTCACCGTCGACCTCTCCGCCG CAGGTGCAGGGTACAGGAAGGAGCACATCCGGGTGCAGATGGTGCACAGCCACCGGCGACTGGTCGTGCGCGGGGAGCGCCCCGTCGCCGGCAACCGCTG GAGCCGCTTCCGCCTCGAGCTCCGCGTCCCCGACGGCTGCGACGCCAAGGCCATCCACGCCAGGTTCGAGAACGGCGTCGTCCGCGTCACCATGCCCGGC GTCGCGCCGGAGCCCGTCCAGGTCGAGACCGGCCTGTCCCCGCAGGCGAAGACGGCGGCCGCTCCCAGCGCCGCCCAAGACCAGAAGGAGGCCGCC…	ACCGCGCCTCGCATACTCTACTCTACTCATTTCGTTGATCCCTTGGTTCGTCGATCGGTGTTCTCGTCTGAGGAGCTCGGCTGATCCGATCCGCCATGGA TTCCACCGACGGTCGCGTGTTCGAGGACTTCGTGCCTCCGCACACCATGGTCCGGGAGCCGGCGACGCACACGCTCACCGTCGACCTCTCCGCCGCAGGC AAGCACACGCCACGCATGGAGCTCGATCTTGCTATTAACCTCGCTCGCTGATCCTGAGCTGGGCATGTGGCTGGCTGCAGGTGCAGGGTACAGGAAGGAG CACATCCGGGTGCAGATGGTGCACAGCCACCGGCGACTGGTCGTGCGCGGGGAGCGCCCCGTCGCCGGCAACCGCTGGAGCCGCTTCCGCCTCGAG…	MDSTDGRVFEDFVPPHTMVREPATHTLTVDLSAAGAGYRKEHIRVQMVHSHRRLVVRGERPVAGNRWSRFRLELRVPDGCDAKAIHARFENGVVRVTMPGVAPEPVQVETGLSPQAKTAAAPSAAQDQKEAAAAQQQDGDRAARGGGVEDEAEKKDEAAAAAQKQEMRQRPVSSPKDGGHDPDDAQGGGAGEVTAASPPRQGFGFLHDRRRKMATTVLSVVLVLISLGIYVKYSLWP
-	Pavir.Ib03364.1	Chr09b	6.31	25978	54326656-54327809	AATCTTCCATGCTTTCAACTCAATCAACCGCAGCACCTCGCATACTCTACTCATTTCGTTGATCCCTTGGTTCGTCGATCGGTGCGCTCGTCTGAGCTGA GCTCGGCTGATCCCATCCGCCATGGATTCCAACGGCCGCGTGTTCGAGGACTTCGTGCCCCCGCACAGCATGATCCGGGAGCCGGCGACGCACACGCTCA CTGTCGACCTCTCCGCCGCAGGGTACAAGAAGGAGCACATCCGGGTGCAGATGGTGCACAGCCACCGGCGCCTGGTGGTGCGCGGGGAGCGCCCCGTCGC CGGCGACCTCTGGAGCCGCTTCCGCCTCGAGCTCCGCGTCCCCGACGGCTGCGACGCCAAGGCCATCCACGCCAGGTTCGAGAACGGCGTCGTCCG…	ATGGATTCCAACGGCCGCGTGTTCGAGGACTTCGTGCCCCCGCACAGCATGATCCGGGAGCCGGCGACGCACACGCTCACTGTCGACCTCTCCGCCGCAG GGTACAAGAAGGAGCACATCCGGGTGCAGATGGTGCACAGCCACCGGCGCCTGGTGGTGCGCGGGGAGCGCCCCGTCGCCGGCGACCTCTGGAGCCGCTT CCGCCTCGAGCTCCGCGTCCCCGACGGCTGCGACGCCAAGGCCATCCACGCCAGGTTCGAGAACGGCGTCGTCCGCGTCACCATGCCCGGCGTCGCGCCG GAGCCCGTCCAGGTCGAGACCGGCGCCGCCGGCCGCCAGCAGGACCCGTCCCCGCAGGCGACGAAGCAGGCCAGCGCCGCCCAAGACCAGCAAGAC…	AATCTTCCATGCTTTCAACTCAATCAACCGCAGCACCTCGCATACTCTACTCATTTCGTTGATCCCTTGGTTCGTCGATCGGTGCGCTCGTCTGAGCTGA GCTCGGCTGATCCCATCCGCCATGGATTCCAACGGCCGCGTGTTCGAGGACTTCGTGCCCCCGCACAGCATGATCCGGGAGCCGGCGACGCACACGCTCA CTGTCGACCTCTCCGCCGCAGGCAAGCTCGCCACGCCCGTCGATCTTGCTATTAACCTCGCCGCTCGCTCCTGAGCTGGGCATGTGCGTGGCTGCAGGGT ACAAGAAGGAGCACATCCGGGTGCAGATGGTGCACAGCCACCGGCGCCTGGTGGTGCGCGGGGAGCGCCCCGTCGCCGGCGACCTCTGGAGCCGCT…	MDSNGRVFEDFVPPHSMIREPATHTLTVDLSAAGYKKEHIRVQMVHSHRRLVVRGERPVAGDLWSRFRLELRVPDGCDAKAIHARFENGVVRVTMPGVAPEPVQVETGAAGRQQDPSPQATKQASAAQDQQDGGGAAGQQQDGDRAAPGGGVEGEGEKKDEAAAAAQQQQEMRQRPVSSPKDGGHDHDDAQAGGAGEVTPASPPRQGLGFLHDRRRMMATTVLGVVLVLFSLGIYVKYSVWP
-	Pavir.J08621.1	contig118225	6.55	26321.6	1661-3352	GCGTAATAATCATAGAGATAACTACAGGAGACAAGCACTACCCTGATAATGTTGAAACATCATCCGAGGAATTCATTGGGCTTGTTCTTACAAAATGGAA AATTAGGGTCGAAAAAGTACAAGGGTATACATCCCGAGAATTTGATTGCCAACAAATAAGAAGGTGCATTGAGATTGGTCTACTCTGCGTGAAAATTGAT CGGGCGGAAAGGCCAACAACACGACAAATTATCGAGATGCTCACAGAGGGTGGTGCAGAATGCAGCAGCAAGAGGGAGGGAATTAAGTTTACCAAACAAA TGACGGGACATGTGCCTCACCTTGTAGAGTCACAGGCGGAGGAGACCGGTGGTCCGTCGGGGAAGAGCCAAGTGCAGGCGGGGAAGAGCCAAGCGC…	ATGCTCACAGAGGGTGGTGCAGAATGCAGCAGCAAGAGGGAGGGAATTAAGTTTACCAAACAAATGACGGGACATGTGCCTCACCTTGTAGAGTCACAGG CGGAGGAGACCGGTGGTCCGTCGGGGAAGAGCCAAGTGCAGGCGGGGAAGAGCCAAGCGCAGGCGGTGGGAGAGGAGGGGTCGCTGTCCGTGTACGCTCG CGGCGCAAGCTTGTACCTTGGTCGACGGGGCGCCGCGCGGGAGTACGAGGACTTCGACGCTGTCGTGGAGTGGAAGCTGCCCGGCGAGGACCAGGACGTG GTGATCTCGCTGCCGGGGTTCCGCAAGGACCAGGTGAGGGTGCAGGTGGACAACCACGGCGTGCTCCGCGCCACCGGCGAGCGCCCGGCGAGGGGT…	GCGTAATAATCATAGAGATAACTACAGGAGACAAGCACTACCCTGATAATGTTGAAACATCATCCGAGGAATTCATTGGGCTTGTAAGTAAACTATGTTT CAACTATGTTCCAAAGATATGCTATTAATAATTTTCCCTCTGCATACCACCTCGAAAGAAATCTCTCTGGAAAACTTTTCCTAGAATGTTTCTAACATTA TAGGTTTGTGTTCTGGCTTCAAGGTTCTTACAAAATGGAAAATTAGGGTCGAAAAAGTACAAGGGTATACATCCCGAGAATTTGATTGCCAACAAATAAG AAGGTGCATTGAGATTGGTCTACTCTGCGTGAAAATTGATCGGGCGGAAAGGCCAACAACACGACAAATTATCGAGATGCTCACAGAGGGTGGTGC…	MLTEGGAECSSKREGIKFTKQMTGHVPHLVESQAEETGGPSGKSQVQAGKSQAQAVGEEGSLSVYARGASLYLGRRGAAREYEDFDAVVEWKLPGEDQDVVISLPGFRKDQVRVQVDNHGVLRATGERPARGGRWARFKKDLRLPDNCDADGIRAKFEGEKIIITLPVVPAAPTPSPLPHGTPAAVPGQMKPPLQERAIAVSPSSPAPLPPRHAEARKKQLQDATSPAALPPRLSTGGEEEEQETC
-	Pavir.Ia01107.1	Chr09a	8.83	27071.6	12242089-12243133	CAAGGATCGTGTCAGCCTTTCGCTTCAGAAAAAGAAGGATCGTCATTCCAGGCCCCATCATCATGCAGGCAGCCGCCGCCACGGCGCCCGCCCCGCCGCC GCGCCGCCGGGTGTACACGGCCCTGGACCCGCGGTGCGAGTGGACGAGCACGGAGGAAGCCGACACGCTCGCCGTCGACGTGTCAGGGTTCAGGAAGGAG GAGCTGAGGGTCCTGTACATCACCCGCCGGAAGCTGAAGGTCACCGGCGAGCGCCAGGTCGGCGGCGCCCAATGGGCGCGCTTCCTCAAGGTGTTCCCGG TCCCCAGGAGCTGCGACGCCAGCGCCATCCAGGCGAAGATGAACATAGAGAGCGCCCGGCTCTTCGTCATCCTGCCCAAGGGATCTGCAGCGGCGG…	ATGCAGGCAGCCGCCGCCACGGCGCCCGCCCCGCCGCCGCGCCGCCGGGTGTACACGGCCCTGGACCCGCGGTGCGAGTGGACGAGCACGGAGGAAGCCG ACACGCTCGCCGTCGACGTGTCAGGGTTCAGGAAGGAGGAGCTGAGGGTCCTGTACATCACCCGCCGGAAGCTGAAGGTCACCGGCGAGCGCCAGGTCGG CGGCGCCCAATGGGCGCGCTTCCTCAAGGTGTTCCCGGTCCCCAGGAGCTGCGACGCCAGCGCCATCCAGGCGAAGATGAACATAGAGAGCGCCCGGCTC TTCGTCATCCTGCCCAAGGGATCTGCAGCGGCGGCGGCGGCGTCCAAGGACAAGCACAAAGAGCACCGGCCTGGGAGATCCCAGACTCTTGGGGAG…	CAAGGATCGTGTCAGCCTTTCGCTTCAGAAAAAGAAGGATCGTCATTCCAGGCCCCATCATCATGCAGGCAGCCGCCGCCACGGCGCCCGCCCCGCCGCC GCGCCGCCGGGTGTACACGGCCCTGGACCCGCGGTGCGAGTGGACGAGCACGGAGGAAGCCGACACGCTCGCCGTCGACGTGTCAGGTAACGCTGTACCT CGCCATTCCGCGTTGCACCATGCCTGTCACACCTTCTGAACAGATAGATGATGGCCCTCCTCCATTCAGGGTTCAGGAAGGAGGAGCTGAGGGTCCTGTA CATCACCCGCCGGAAGCTGAAGGTCACCGGCGAGCGCCAGGTCGGCGGCGCCCAATGGGCGCGCTTCCTCAAGGTGTTCCCGGTCCCCAGGAGCTG…	MQAAAATAPAPPPRRRVYTALDPRCEWTSTEEADTLAVDVSGFRKEELRVLYITRRKLKVTGERQVGGAQWARFLKVFPVPRSCDASAIQAKMNIESARLFVILPKGSAAAAAASKDKHKEHRPGRSQTLGELMRPSNADDTSGSSSGSMWSAQEGPGKGKVEDKERRQDQAAEEPRQDQEMSIQDLPRSDGDANETATRNNDDDDDGKGESKRWWKKIRVLHVLGFVLVLALVGVGATILYIVLM
-	Pavir.Cb00107.1	Chr03b	7.76	28666.58	1709642-1711024	CGTGTCCTTGCCCAAGCAAGGAGGTGACCCAACACACTCATCTCACTCCATGTCAGCCGCTGCTGCTGCTGCCGCTGCTGAGCATCCTCCTCCTCAAGCA ATCCCCTTCCTTCCCAGTCCCAGGACCACACCATGCATCCATCCATGGAATTCCTCTCAAATACAGCAGCAGCTCCGGCCGACGGCACGCCATGGAACCC CTCCTCCCCGAGAATATATAAACACGAGAGGAGGGGTCACTGTCCGTGTACGCTCGCGGCGAAAGCGAGCACCTTGGTCGCCGTAACGTACGTCTCCGGC GATCACCGGAGGGCGGGCGTCGGCCGGCCATGGACCGTCGGCGGGGCGCCGCGCGGGAGTACGAGGACTTCGACCCTGTCGTGGAGTGGAAGCTGC…	ATGGACCGTCGGCGGGGCGCCGCGCGGGAGTACGAGGACTTCGACCCTGTCGTGGAGTGGAAGCTGCCCGGCGAGGACCAGGACGTGGTGGAGATCTCGC TGCCGGGGTTCCGCAAGGACCAGGTGAGGGTGCAGGTGGACAACCACGGCGTGCTCCGCGCCACCGGGGAGCGCCCGGCGAGGGGTGGCCGGTGGGCGCG GTTCAAGAAGGACCTCCGCCTCCCCGACAACTGCGACGCCAACGGCGTCCGCGCCAGGTTCGAGGGCGAGAAGCTCATCATCACGCTCCCCATCGTCGCC GCGGCCGGAGCGGTGGCGTCCCCGACGCCGTCTCCTCCGGAGACTGAGACGTCGCCGTTGCCACTTGGGACGGCAGCTGCTGGTCCGGGGCAAATG…	CGTGTCCTTGCCCAAGCAAGGAGGTGACCCAACACACTCATCTCACTCCATGTCAGCCGCTGCTGCTGCTGCCGCTGCTGAGCATCCTCCTCCTCAAGCA ATCCCCTTCCTTCCCAGTCCCAGGACCACACCATGCATCCATCCATGGAATTCCTCTCAAATACAGCAGCAGCTCCGGCCGACGGCACGCCATGGAACCC CTCCTCCCCGAGAATATATAAACACGAGAGGAGGGGTCACTGTCCGTGTACGCTCGCGGCGAAAGCGAGCACCTTGGTCGCCGTAACGTACGTCTCCGGC GATCACCGGAGGGCGGGCGTCGGCCGGCCATGGACCGTCGGCGGGGCGCCGCGCGGGAGTACGAGGACTTCGACCCTGTCGTGGAGTGGAAGCTGC…	MDRRRGAAREYEDFDPVVEWKLPGEDQDVVEISLPGFRKDQVRVQVDNHGVLRATGERPARGGRWARFKKDLRLPDNCDANGVRARFEGEKLIITLPIVAAAGAVASPTPSPPETETSPLPLGTAAAGPGQMEPALQERKIAVSPPSPAPLPWLPIRHEEEAWKKQLQDATSPAALPPRLPEEKNKSKKQKGTGGPSGKSQAQAVGDAPVTTTVPPPEPTRQLLVNAVAAAVVLVGIIWWAWRNATSAAERPIESCPFEMDRNF
-	Pavir.J15194.1	contig17131	6.07	30419.02	6207-7566	ACGGCCACAGACCTACCAAGCTCAGCGCCATCAAGCCCATGCGTGCACGAGAACACGCGCGGCGGCGAGGTCAGCGGTCAGCCCCTCATCGACGCCACCG GCAATGGCGGCGCCGGCGAGCAGGCAAGCACCGGCGGCGGCGGAGTACGTGGACCCCGTTTACGAGTGGCTCGACGACGGCGACAGCTACCTCCTCCGCC TCAAGCTCCCAGAGTTCAAGAAGGAGGATTTGCGGGTGCACGTGGACGACGAGGGCCGGCTCACCGTCATCGGCCAGCGCAGGCCCGCACCCGGCGCCGG CGGCGAGCAGGCCAAGGCGACGCGGCTTCACAAGGCGTTCCAGCTGCCCAACACCGCCAACCTTGGGGCCATCTCCGGCCGCTTCGATGGCACCGT…	ATGGCGGCGCCGGCGAGCAGGCAAGCACCGGCGGCGGCGGAGTACGTGGACCCCGTTTACGAGTGGCTCGACGACGGCGACAGCTACCTCCTCCGCCTCA AGCTCCCAGAGTTCAAGAAGGAGGATTTGCGGGTGCACGTGGACGACGAGGGCCGGCTCACCGTCATCGGCCAGCGCAGGCCCGCACCCGGCGCCGGCGG CGAGCAGGCCAAGGCGACGCGGCTTCACAAGGCGTTCCAGCTGCCCAACACCGCCAACCTTGGGGCCATCTCCGGCCGCTTCGATGGCACCGTGCTCACG CTCACAGTGCCCAAGCTGCAGCAGGAGCAACCACCCGCCGCGACGCCGCTGCCTCCTCCATCGACGACGCAGGCCAAGGAGGAGGAGGCGCAGCAA…	ACGGCCACAGACCTACCAAGCTCAGCGCCATCAAGCCCATGCGTGCACGAGAACACGCGCGGCGGCGAGGTCAGCGGTCAGCCCCTCATCGACGCCACCG GCAATGGCGGCGCCGGCGAGCAGGCAAGCACCGGCGGCGGCGGAGTACGTGGACCCCGTTTACGAGTGGCTCGACGACGGCGACAGCTACCTCCTCCGCC TCAAGCTCCCAGGTACGGTGCAGCACACAGACGACGACGAGCCTGGATTTTCTCGACGACACCTGACGCCAGCACATGTTCATCAGAGTGGTGCGTGCTA ATGACATGCGTGTCTTCTTGTTCGGTCTTGTGGTTGGATCCAGAGTTCAAGAAGGAGGATTTGCGGGTGCACGTGGACGACGAGGGCCGGCTCACC…	MAAPASRQAPAAAEYVDPVYEWLDDGDSYLLRLKLPEFKKEDLRVHVDDEGRLTVIGQRRPAPGAGGEQAKATRLHKAFQLPNTANLGAISGRFDGTVLTLTVPKLQQEQPPAATPLPPPSTTQAKEEEAQQVADGGKPQADQEDMAGRASLAATGKEEDDKAKPVAPPPPAQQQQPREEEKVERGGDRREDQDEKARAEHREKVSREAARRVEAARARVAEAKAKAERERQCEHWKERAVEEGLKLADAVSKNKEVIAAAVAGIALGVFVSHKLFSRS
-	Pavir.Ia01182.1	Chr09a	7.88	31887.1	12955860-12957657	CTTTCTCCATCTGTTCGCACAGATATACGCCACAAATTGTTCGCAAAAATGTCACAAATAGACTTGAGCTAGGCTCAACACAAGAAAATTTCATCGAAGT TGTACTGAGAAAATTTGAAATAAAAATTGGAAGGCCTAGCCGACTCAAAATTCCATGCCGGTCCTGAAGTCTAAAAATACCTATCCGACTCAAATTAATA TGCTTCTCTTGAGCAACCGACCAACATCTCCTGCAAGTTCACATGGACTGATTTCCCGTCCCCTGAAAACAAGCAAGGAATACTTCCCATGCTCTGCGTT GCCCAGGCTAGGAGGTGAGAAAATCCCGAGGGTCACTTGTCCATGAAGCCAACTTCATGCTCGAATCTATTCTTCTCCTCTCCTATACCACCTGCT…	ATGGCCAGGGCCCGCAACCGCGCCTACGAGGAGTACGACCCCTCCGTCGAGTGGAGCCGCGGCGCCGAGGCCGACAGCGTCAAGATCGTACTCCCAGGGT TCAAGAAGGACGACATACGCGTGCTGGTGGACAACCACGGCCACCTGCGGACGAGCGGCGAGCGGCCCCTCGCCGGCAACCGGTGGAGCCGCTTCCAGAA GGACTTCCAGCTCCCGGACAACTGCAGCGTCGACGGCATCCGCGCCAAGTTCCAGAGCGAGACGCTCACCATCACGCTCCCCAAGAAGGCTCCCTCGCCG CCGCCCGCCCCGCCCGTGCCCACCATGGGGAGGTCGGCACCGCAGGAATTCAGGGAGTCGGCGCCGGCGGCGCCTCTGGCTCCTGCCACTTCCCAG…	CTTTCTCCATCTGTTCGCACAGATATACGCCACAAATTGTTCGCAAAAATGTCACAAATAGACTTGAGCTAGGCTCAACACAAGAAAATTTCATCGAAGT TGTACTGAGAAAATTTGAAATAAAAATTGGAAGGCCTAGCCGACTCAAAATTCCATGCCGGTCCTGAAGTCTAAAAATACCTATCCGACTCAAATTAATA TGCTTCTCTTGAGCAACCGACCAACATCTCCTGCAAGTTCACATGGACTGATTTCCCGTCCCCTGAAAACAAGCAAGGAATACTTCCCATGCTCTGCGTT GCCCAGGCTAGGAGGTGAGAAAATCCCGAGGGTCACTTGTCCATGAAGCCAACTTCATGCTCGAATCTATTCTTCTCCTCTCCTATACCACCTGCT…	MARARNRAYEEYDPSVEWSRGAEADSVKIVLPGFKKDDIRVLVDNHGHLRTSGERPLAGNRWSRFQKDFQLPDNCSVDGIRAKFQSETLTITLPKKAPSPPPAPPVPTMGRSAPQEFRESAPAAPLAPATSQRQPAEHRPSLPRKPSAVEPAPELPARLPSVPTPAAAATKPEPSLAAVQRAKEEEEEKKRMEREMMGKMEEDRKAAQEKEKEKEMTQEHQDEAAMGEMAMARQPRPAPAARGLLVNLAVAAVLLLGITVYVWHNLRNAAGGAGGHGQFHGHLGAGSYGDEM
-	Pavir.J15962.1	contig178135	7.01	32802.7	501-2029	CCAAAACATTTGCTGCATACCCCTGCCTCAAAGACAGCAAAATCTTTCCGTGGTGCCCTCAAGAAAAGGCTTGGAATGTGTGGGCGGCTACGCCACCATT GCTCACGGTCACAGGGTTCCTACAGCATATATCTATGTCCGTTCCTGCATCTCCTCACGGCCACGGACCTGGGAACCTACTAGCTACCAAGCTCAACGCC ATCAACGCCCGTGCGTGCACGTACGAGGACACCGGCGGCGAGGTCAGCCTCATCGACGCCACCGGCAATAATGGCGGCGAGCAGGCAAGCACCGGCGGCG GCGGAGAACGTGGACCCCGTCTACGAGTGGCTCGACGACGGCGACAGCTACCTCCTCAACCTCAACCTCCCAGAGTTCAAGAAGGAGGATTTCCGG…	ATGGCGGCGAGCAGGCAAGCACCGGCGGCGGCGGAGAACGTGGACCCCGTCTACGAGTGGCTCGACGACGGCGACAGCTACCTCCTCAACCTCAACCTCC CAGAGTTCAAGAAGGAGGATTTCCGGGTGCACGTGGACGGCGAGGGCCGGCTCACCGTCATCGGCCAGCGGAGGCCCGCGCCCGGGGCCGGCGGCGAGGC CAAGGCGGTGCGGCTCCACAAGGCGTTCCAGCTGCCCAACACGGCCAACCTCGACGGCGTCTCCGGCCGCTTCGATGGCACCGTGCTCACGATCAGAGTG CCCAAGCTGCAGCAGGAGCAAGAGCAACAACCCGCCGCGACGCCGCTGCCTCCTCCATCGACGCAGGCAAAGGAGGAGGCGCGAGTCCCCGGCGGT…	CCAAAACATTTGCTGCATACCCCTGCCTCAAAGACAGCAAAATCTTTCCGTGGTGCCCTCAAGAAAAGGCTTGGAATGTGTGGGCGGCTACGCCACCATT GCTCACGGTCACAGGGTTCCTACAGCATATATCTATGTCCGTTCCTGCATCTCCTCACGGCCACGGACCTGGGAACCTACTAGCTACCAAGCTCAACGCC ATCAACGCCCGTGCGTGCACGTACGAGGACACCGGCGGCGAGGTCAGCCTCATCGACGCCACCGGCAATAATGGCGGCGAGCAGGCAAGCACCGGCGGCG GCGGAGAACGTGGACCCCGTCTACGAGTGGCTCGACGACGGCGACAGCTACCTCCTCAACCTCAACCTCCCAGGTGCGACGACACCTGACGCGCGC…	MAASRQAPAAAENVDPVYEWLDDGDSYLLNLNLPEFKKEDFRVHVDGEGRLTVIGQRRPAPGAGGEAKAVRLHKAFQLPNTANLDGVSGRFDGTVLTIRVPKLQQEQEQQPAATPLPPPSTQAKEEARVPGGGKPAAALDDRAAKQVGRDEAETEQRRTIEAAERASLTAARKEEDDKAAKAKPVAPPPPSQQQQQQPREEKVARGGDRRDDEDEKARAEHKEKVAREAERRIEAARARVAEAKAKAERERQCEHWKERAVEEGLKLVDAVSKKTEVIATAVAAFTLGVFVSHKLFSRS
-	Pavir.Ib04161.1	Chr09b	9.3	33229	66171068-66171991	TTCAAGAAGGACGACATACGCGTGCTGGTGGACAACCACGGCCACCTGCGGACGCACGGCGAGCGGCACCTCGCCGGCAACCGGTGGAGCCGCTTCCAGA AGGACTTCCAGCTCCCGGACAACTGCTTCGCCGACCGCATCCGCGCCAAGTTCGACAGCGAGACGCTCACCATCACGCTCCCCAAGAAGACCCCCTCGCC GCCGCCCGCTCCGGTGATGCCCGTGCCCCCCAATTTGGATTTGATGCCCATGGGGGGGTCGGTGCCGCCGGCGATCCGGGACTCGGCCCCGAGGCCTGCT GCGCCGCCCGCGGTGCCAGCGGCGCCGCTGGTTCCTGCCACTTCCCGGAGGCAACCCGCCGAGCGCAGGCCGTCGCTGCCGAGGAAGCCGTCAGCT…	TTCAAGAAGGACGACATACGCGTGCTGGTGGACAACCACGGCCACCTGCGGACGCACGGCGAGCGGCACCTCGCCGGCAACCGGTGGAGCCGCTTCCAGA AGGACTTCCAGCTCCCGGACAACTGCTTCGCCGACCGCATCCGCGCCAAGTTCGACAGCGAGACGCTCACCATCACGCTCCCCAAGAAGACCCCCTCGCC GCCGCCCGCTCCGGTGATGCCCGTGCCCCCCAATTTGGATTTGATGCCCATGGGGGGGTCGGTGCCGCCGGCGATCCGGGACTCGGCCCCGAGGCCTGCT GCGCCGCCCGCGGTGCCAGCGGCGCCGCTGGTTCCTGCCACTTCCCGGAGGCAACCCGCCGAGCGCAGGCCGTCGCTGCCGAGGAAGCCGTCAGCT…	TTCAAGAAGGACGACATACGCGTGCTGGTGGACAACCACGGCCACCTGCGGACGCACGGCGAGCGGCACCTCGCCGGCAACCGGTGGAGCCGCTTCCAGA AGGACTTCCAGCTCCCGGACAACTGCTTCGCCGACCGCATCCGCGCCAAGTTCGACAGCGAGACGCTCACCATCACGCTCCCCAAGAAGACCCCCTCGCC GCCGCCCGCTCCGGTGATGCCCGTGCCCCCCAATTTGGATTTGATGCCCATGGGGGGGTCGGTGCCGCCGGCGATCCGGGACTCGGCCCCGAGGCCTGCT GCGCCGCCCGCGGTGCCAGCGGCGCCGCTGGTTCCTGCCACTTCCCGGAGGCAACCCGCCGAGCGCAGGCCGTCGCTGCCGAGGAAGCCGTCAGCT…	FKKDDIRVLVDNHGHLRTHGERHLAGNRWSRFQKDFQLPDNCFADRIRAKFDSETLTITLPKKTPSPPPAPVMPVPPNLDLMPMGGSVPPAIRDSAPRPAAPPAVPAAPLVPATSRRQPAERRPSLPRKPSAVEPPAPELPARLPSVPTPAAATEPRSSLPRKPSVVEPAPELPARLPSVPPAAATKPEPSLAAFQRAKEEEEEKRMEREMMGKMEEDRKAAQEKEKEKEKEKAQEHQDEAATGEMAMARQPRPASAARGLLVNVAVAAVLLLAITVYVWHNLRNAAGGTGGHGHGQLGAGSYGDEM
-	Pavir.J00993.1	contig01086	8.41	34123.11	14416-15894	TTCTTCAGCCGGTCAGGCAGGCCCACAAGTTTGGAATGCATGCGCCGCCATCGCCTTATATATATCCATGCTGCTGCTGATCGATCGCAAACATTGAGGC ACTTAGCTTGCAAAGCACGAGCCTCCTCCACCCTTGCTGATCTTGACCCTACGACCACACCATCGGCCCGGCCAGATCCTTTCCTGGCTCTCTGCAACTG ATCATCGAGTCGACTTGAATCCATGGCGAGCGGCAGGCAGGCAACCAAGCCGCAGCAGCAGGCAGCGGAGCAGGACTTCGACCCCAAGTACGAGTGGCAG GAGAACGACGCCAGCTTCGTCCTCCGCCTCCACCTCTCAGGCTTCAGGAAAGAAGATTTCAGGGTGCAAGTCGACGGCACCGGGCGCCTCACCGTC…	ATGGCGAGCGGCAGGCAGGCAACCAAGCCGCAGCAGCAGGCAGCGGAGCAGGACTTCGACCCCAAGTACGAGTGGCAGGAGAACGACGCCAGCTTCGTCC TCCGCCTCCACCTCTCAGGCTTCAGGAAAGAAGATTTCAGGGTGCAAGTCGACGGCACCGGGCGCCTCACCGTCCGCGGCCAGCGCGCCGACGGCGGCAA GCACTCCCGCTTCAGCAAGATCTTCCAGCTGCCCGCCGCCTCCAACCTCGACGCCATCACCGGCCGCTTCGACACGGGCGTCCTCACCCTCACCGTGCCA AGGAAGGTCGTCGACGACGCCAAGCCCAAAGAGGACGCCAACAAGGCGGCGGCGGCGGCGCATGGCCAAGGCAAGCCCAAGGAGGACGAGGCCAAG…	TTCTTCAGCCGGTCAGGCAGGCCCACAAGTTTGGAATGCATGCGCCGCCATCGCCTTATATATATCCATGCTGCTGCTGATCGATCGCAAACATTGAGGC ACTTAGCTTGCAAAGCACGAGCCTCCTCCACCCTTGCTGATCTTGACCCTACGACCACACCATCGGCCCGGCCAGATCCTTTCCTGGCTCTCTGCAACTG ATCATCGAGTCGACTTGAATCCATGGCGAGCGGCAGGCAGGCAACCAAGCCGCAGCAGCAGGCAGCGGAGCAGGACTTCGACCCCAAGTACGAGTGGCAG GAGAACGACGCCAGCTTCGTCCTCCGCCTCCACCTCTCAGGTAGGGACGCTAGTAATCTATCCATCACATTAGTCTTCAGCTCCATCCTCAAGCTG…	MASGRQATKPQQQAAEQDFDPKYEWQENDASFVLRLHLSGFRKEDFRVQVDGTGRLTVRGQRADGGKHSRFSKIFQLPAASNLDAITGRFDTGVLTLTVPRKVVDDAKPKEDANKAAAAAHGQGKPKEDEAKKPQAEHKEAAAAEVTAAKKPKDDAKPKEDASTTKKPPAAEQQVDAKRGKPEHEQPKATAPPATVKEEGAKPAAEAAAPPAADEKEAAPRPPQADAERKAVDSESLAAVTAKRRAEDERAKAAAAAVEAEGQRTHRGLRELVQELEGLAGSDWAEGLVETVKKNKEVIATAVAAFSLGLVASRLFCRN
-	Pavir.J00136.1	contig00115	8.87	34604.76	44485-47323	GCGCGCGTCGCGTGCGGGTCGAGCGGCGGTGCGGCGGTCGGCTGTTCTGCAGCGCGCGGAAGGGCGAGGTCGGAGCCGGGGTGTGCGCGCGTGGAGGAGG GAGGCAGCCGGTGCTTGCGGGCGCGCGCGTGCGGGACAGAGCAGAAGGGGGGAGAGGGAGAAGGAAGGAGAGAGGAGAAAGAAAAAGAAAAGAAAAGGAA AATGGAAAAAGGGAGGAGAAAAAGAGAAAAAGAAAAGAGAGAGAGAAAGAGAGAGAGTGAGAGATTCGCTCGGCGGCGATCGCGGCGTCGACCGCGGCTG CATGCGCACGCGCGCTGGTCGGGCGTGGCGCGGCGATCGGTGGTACGCGACGCGCGGAACAGGAAAAAAAGAGGAACGAGACAGCGATTGATTCGG…	ATGGCGAGCGGCGGCAGGCAGGCAACCAAGCCGCAGCAGCAGGCAGCTGAGCAGGACTTGGACCCCAAGTACGAGTGGCAGGAGAACGCCGCCAGCTTCG TCCTCCGCCTCCACCTCTCAGGCTTCAGGAAAGAAGATTTCAGGGTACAAGTCGACGGCGTCGGGCGCCTCACCGTCCGCGGCCAGCGCGCCGACGGCGG CAAGCACTCCCGCTTCAGTAAGACCTTCCAGCTGCCCGCCGCCTCCAACCTCGACTCCATCACCGGCCGCTTCGACGCGGGCGTCCTCACCCTCACCGTG CCAAAGAAGGTCGTCGACGACGCCAAGCCCAAAGAGGACACCAACAAGGAGGCGGCGGCGGCGGCGCCGCATGGCCAAGGCAAGCCCAAGGAGGAC…	GCGCGCGTCGCGTGCGGGTCGAGCGGCGGTGCGGCGGTCGGCTGTTCTGCAGCGCGCGGAAGGGCGAGGTCGGAGCCGGGGTGTGCGCGCGTGGAGGAGG GAGGCAGCCGGTGCTTGCGGGCGCGCGCGTGCGGGACAGAGCAGAAGGGGGGAGAGGGAGAAGGAAGGAGAGAGGAGAAAGAAAAAGAAAAGAAAAGGAA AATGGAAAAAGGGAGGAGAAAAAGAGAAAAAGAAAAGAGAGAGAGAAAGAGAGAGAGTGAGAGATTCGCTCGGCGGCGATCGCGGCGTCGACCGCGGCTG CATGCGCACGCGCGCTGGTCGGGCGTGGCGCGGCGATCGGTGGTACGCGACGCGCGGAACAGGAAAAAAAGAGGAACGAGACAGCGATTGATTCGG…	MASGGRQATKPQQQAAEQDLDPKYEWQENAASFVLRLHLSGFRKEDFRVQVDGVGRLTVRGQRADGGKHSRFSKTFQLPAASNLDSITGRFDAGVLTLTVPKKVVDDAKPKEDTNKEAAAAAPHGQGKPKEDEAKKPQAEHKEAAEVTTAKKPKDDAKPKEDATTKKKPPAAEQQVDAKRGKPEQEQPKATAPPATVMEKEAKPAAEAAAPPAADKKEAAPKLPQADAESKAVDPESLAAVTAKRRAEDERANSAAAAEEAERQRTRRALRERVQEELEGLAGSEWAESLVETVKKNKEVIATAVAAFSLGLVASRLFCRN
