# Supplementary material for: Genome-Wide Analysis of the PvHsp20 Family in Switchgrass: Motif, Genomic Organization, and Identification of Stress or Developmental-Related Hsp20s
Source: Front Plant Sci. 2017 Jun 9;8:1024. doi: 10.3389/fpls.2017.01024 (PMC5465300; doi:10.3389/fpls.2017.01024)
Supplement: Supplementary file 2 [file DataSheet2.XLSX]

## Sheet: Sheet1
Additional file 2: The expression data of sHsps from Affymetrix array for heat stress in switchgrass.
Geneid	Before	After	After/before
PvHsp20-15.5a	31.125	133.436	4.28709
PvHsp20-15.5b	31.125	133.436	4.28709
PvHsp20-15.5c	31.125	133.436	4.28709
PvHsp20-14.4	25.9022	49.5221	1.91189
PvHsp20-16.1	13.5011	16.1113	1.19334
PvHsp20-16.0	23.5067	25.4572	1.08298
PvHsp20-16.2	13.5011	16.1113	1.19334
PvHsp20-21.0a	29.446	37.1425	1.26138
PvHsp20-21.0b	23.5067	25.4572	1.08298
PvHsp20-26.3	74.028	2040.91	27.5695
PvHsp20-17.5b	25.9022	28.9401	1.11729
PvHsp20-17.5a	25.9921	27.7612	1.06807
PvHsp20-40.5	20.182	21.5557	1.06807
PvHsp20-20.3	29.446	37.1425	1.26138
PvHsp20-21.6b	25.9022	28.9401	1.11729
PvHsp20-20.8	106.153	88.647	0.835088
PvHsp20-21.6a	15.6707	15.3482	0.97942
PvHsp20-22.0	13.5011	16.1113	1.19334
PvHsp20-17.8e	25.9022	28.9401	1.11729
PvHsp20-17.8d	25.9022	28.9401	1.11729
PvHsp20-16.7a	25.9022	49.5221	1.91189
PvHsp20-17.8a	25.9022	28.9401	1.11729
PvHsp20-17.8c	25.9022	28.9401	1.11729
PvHsp20-17.8b	87.1241	840.439	9.64646
PvHsp20-21.7	15.6707	15.3482	0.97942
PvHsp20-16.7b	73.5167	54.7581	0.744839
PvHsp20-21.4	103.25	104.329	1.01045
PvHsp20-26.1	74.028	2040.91	27.5695
PvHsp20-23.4	60.9688	61.8199	1.01396
PvHsp20-23.7	348.496	1536.04	4.40762
PvHsp20-16.9a	25.9022	49.5221	1.91189
PvHsp20-16.9b	25.9022	49.5221	1.91189
PvHsp20-23.9	106.153	88.647	0.835088
PvHsp20-16.9c	25.9022	49.5221	1.91189
PvHsp20-24.2	348.496	1536.04	4.40762
PvHsp20-19.5a	29.446	37.1425	1.26138
PvHsp20-19.5b	87.1241	840.439	9.64646
PvHsp20-17.1b	25.9022	49.5221	1.91189
PvHsp20-17.1a	25.9022	49.5221	1.91189
PvHsp20-15.0b	25.9022	49.5221	1.91189
PvHsp20-15.0a	25.9022	49.5221	1.91189
PvHsp20-17.0	25.9022	49.5221	1.91189
PvHsp20-12.1	25.9022	28.9401	1.11729
PvHsp20-17.9	25.9022	49.5221	1.91189
PvHsp20-21.8a	106.153	88.647	0.835088
PvHsp20-25.2	146.525	150.644	1.02811
PvHsp20-11.6	106.153	88.647	0.835088
PvHsp20-17.4c	25.9022	28.9401	1.11729
PvHsp20-17.4b	25.9022	49.5221	1.91189
PvHsp20-23.1a	42.5179	68.1197	1.60214
PvHsp20-23.1b	42.5179	68.1197	1.60214
PvHsp20-21.2	103.25	104.329	1.01045
PvHsp20-20.6a	29.446	37.1425	1.26138
PvHsp20-16.8	25.9022	49.5221	1.91189
PvHsp20-18.8	106.153	114.961	1.08298
Note:
The expression data were obatained before and after heat stress [38℃ (day) / 30℃ (night)]
