# Supplementary material for: Genome-Wide Analysis of the PvHsp20 Family in Switchgrass: Motif, Genomic Organization, and Identification of Stress or Developmental-Related Hsp20s
Source: Front Plant Sci. 2017 Jun 9;8:1024. doi: 10.3389/fpls.2017.01024 (PMC5465300; doi:10.3389/fpls.2017.01024)
Supplement: Supplementary file 3 [file DataSheet3.XLSX]

## Sheet: Sheet1
Additional file 3: The expression data of Acds from Affymetrix array for heat stress in switchgrass.
Geneid	Before	After	After/before
Pavir.J08621.1	267.798	304.437	1.13682
Pavir.Ia01894.1	40.0853	45.7278	1.14076
Pavir.J15194.1	23.1029	23.1831	1.00347
Pavir.Cb00107.1	9.44794	9.88335	1.04608
Pavir.Ib04161.1	6.98858	6.89237	0.986233
Pavir.Ib03360.1	40.0853	45.7278	1.14076
Pavir.Ia01182.1	6.98858	6.89237	0.986233
Pavir.J09661.1	30.2738	36.1269	1.19334
Pavir.Ib03364.1	8.81524	10.0213	1.13682
Pavir.Ia02656.1	25.8125	14.8769	0.576343
Pavir.Ib02744.1	25.8125	14.8769	0.576343
Pavir.Eb01861.1	4.02782	3.98616	0.989657
Pavir.J00993.1	4.62675	4.40762	0.952638
Pavir.J00136.1	8.08361	8.57419	1.06069
Pavir.J15962.1	23.1029	23.1831	1.00347
Pavir.Ib02662.1	4.3319	4.56305	1.05336
Pavir.J37559.1	7.31065	6.79748	0.929805
Pavir.Ia01895.1	8.81524	10.0213	1.13682
Pavir.Ia04265.1	16.6795	12.4666	0.747425
Pavir.Ba02513.1	7.38706	11.7533	1.59107
Pavir.J29739.1	267.798	304.437	1.13682
Pavir.Ea02087.1	4.02782	3.98616	0.989657
Note:
The expression data were obatained before and after heat stress [38℃ (day) / 30℃ (night)]
