# Supplementary material for: Genome-Wide Analysis of the PvHsp20 Family in Switchgrass: Motif, Genomic Organization, and Identification of Stress or Developmental-Related Hsp20s
Source: Front Plant Sci. 2017 Jun 9;8:1024. doi: 10.3389/fpls.2017.01024 (PMC5465300; doi:10.3389/fpls.2017.01024)
Supplement: Supplementary file 4 [file DataSheet4.XLSX]

## Sheet: PvHsp20-16.1
Additional file 4: CT values of qRT-PCR for nine verified PvHsp20s and one reference gene (UCE2).
Gene name	All treatments	CT values
PvHsp20-16.1	Drought 0day-1	35.28
PvHsp20-16.1	Drought 0day-1	35.18
PvHsp20-16.1	Drought 0day-1	35.37
PvHsp20-16.1	Drought 0day-2	36.34
PvHsp20-16.1	Drought 0day-2	36.24
PvHsp20-16.1	Drought 0day-2	35.99
PvHsp20-16.1	Drought 0day-3	35.13
PvHsp20-16.1	Drought 0day-3	35.54
PvHsp20-16.1	Drought 0day-3	35.21
PvHsp20-16.1	Drought 14day-1	34.84
PvHsp20-16.1	Drought 14day-1	34.48
PvHsp20-16.1	Drought 14day-1	34.98
PvHsp20-16.1	Drought 14day-2	34.37
PvHsp20-16.1	Drought 14day-2	34.48
PvHsp20-16.1	Drought 14day-2	34.21
PvHsp20-16.1	Drought 14day-3	36
PvHsp20-16.1	Drought 14day-3	35.6
PvHsp20-16.1	Drought 14day-3	35.31
PvHsp20-16.1	Drought 28day-1	35.36
PvHsp20-16.1	Drought 28day-1	35.22
PvHsp20-16.1	Drought 28day-1	35.82
PvHsp20-16.1	Drought 28day-2	30.59
PvHsp20-16.1	Drought 28day-2	30.79
PvHsp20-16.1	Drought 28day-2	30.19
PvHsp20-16.1	Drought 28day-3	30.44
PvHsp20-16.1	Drought 28day-3	30.66
PvHsp20-16.1	Drought 28day-3	30.89
PvHsp20-16.1	ABA 0day-1	32.33
PvHsp20-16.1	ABA 0day-1	32.03
PvHsp20-16.1	ABA 0day-1	32.12
PvHsp20-16.1	ABA 0day-2	34.12
PvHsp20-16.1	ABA 0day-2	33.78
PvHsp20-16.1	ABA 0day-2	33.88
PvHsp20-16.1	ABA 0day-3	33.45
PvHsp20-16.1	ABA 0day-3	34.49
PvHsp20-16.1	ABA 0day-3	34.49
PvHsp20-16.1	ABA 8day-1	35.82
PvHsp20-16.1	ABA 8day-1	35.2
PvHsp20-16.1	ABA 8day-1	35.8
PvHsp20-16.1	ABA 8day-2	32.93
PvHsp20-16.1	ABA 8day-2	32.83
PvHsp20-16.1	ABA 8day-2	32.44
PvHsp20-16.1	ABA 8day-3	32.6
PvHsp20-16.1	ABA 8day-3	32.42
PvHsp20-16.1	ABA 8day-3	33
PvHsp20-16.1	ABA 16day-1	33.93
PvHsp20-16.1	ABA 16day-1	34.25
PvHsp20-16.1	ABA 16day-1	34.45
PvHsp20-16.1	ABA 16day-2	32.34
PvHsp20-16.1	ABA 16day-2	32.47
PvHsp20-16.1	ABA 16day-2	32.95
PvHsp20-16.1	ABA 16day-3	31.43
PvHsp20-16.1	ABA 16day-3	31.64
PvHsp20-16.1	ABA 16day-3	31.21
PvHsp20-16.1	Salt 0day-1	35.23
PvHsp20-16.1	Salt 0day-1	35.43
PvHsp20-16.1	Salt 0day-1	35.66
PvHsp20-16.1	Salt 0day-2	35.54
PvHsp20-16.1	Salt 0day-2	35.64
PvHsp20-16.1	Salt 0day-2	35.72
PvHsp20-16.1	Salt 0day-3	34.94
PvHsp20-16.1	Salt 0day-3	35.34
PvHsp20-16.1	Salt 0day-3	35.14
PvHsp20-16.1	Salt 14day-1	35.83
PvHsp20-16.1	Salt 14day-1	35.92
PvHsp20-16.1	Salt 14day-1	35.82
PvHsp20-16.1	Salt 14day-2	35.99
PvHsp20-16.1	Salt 14day-2	36.03
PvHsp20-16.1	Salt 14day-2	35.23
PvHsp20-16.1	Salt 14day-3	35.92
PvHsp20-16.1	Salt 14day-3	36.71
PvHsp20-16.1	Salt 14day-3	36.81
PvHsp20-16.1	Salt 28day-1	33.99
PvHsp20-16.1	Salt 28day-1	34.09
PvHsp20-16.1	Salt 28day-1	33.88
PvHsp20-16.1	Salt 28day-2	34.68
PvHsp20-16.1	Salt 28day-2	35
PvHsp20-16.1	Salt 28day-2	34.65
PvHsp20-16.1	Salt 28day-3	34.94
PvHsp20-16.1	Salt 28day-3	34.49
PvHsp20-16.1	Salt 28day-3	34.86
PvHsp20-16.1	Cold 0day-1	35.05
PvHsp20-16.1	Cold 0day-1	34.56
PvHsp20-16.1	Cold 0day-1	34.26
PvHsp20-16.1	Cold 0day-2	35.57
PvHsp20-16.1	Cold 0day-2	34.13
PvHsp20-16.1	Cold 0day-2	34.15
PvHsp20-16.1	Cold 0day-3	35.16
PvHsp20-16.1	Cold 0day-3	35.22
PvHsp20-16.1	Cold 0day-3	35.36
PvHsp20-16.1	Cold 14day-1	35.87
PvHsp20-16.1	Cold 14day-1	35.77
PvHsp20-16.1	Cold 14day-1	35.47
PvHsp20-16.1	Cold 14day-2	34.83
PvHsp20-16.1	Cold 14day-2	34.8
PvHsp20-16.1	Cold 14day-2	34.67
PvHsp20-16.1	Cold 14day-3	36.61
PvHsp20-16.1	Cold 14day-3	35.36
PvHsp20-16.1	Cold 14day-3	35.55
PvHsp20-16.1	Cold 28day-1	34.82
PvHsp20-16.1	Cold 28day-1	34.52
PvHsp20-16.1	Cold 28day-1	34.63
PvHsp20-16.1	Cold 28day-2	34.71
PvHsp20-16.1	Cold 28day-2	34.05
PvHsp20-16.1	Cold 28day-2	34.15
PvHsp20-16.1	Cold 28day-3	33.4
PvHsp20-16.1	Cold 28day-3	34.36
PvHsp20-16.1	Cold 28day-3	34.31
PvHsp20-16.1	Heat 0day-1	34.05
PvHsp20-16.1	Heat 0day-1	34.09
PvHsp20-16.1	Heat 0day-1	34.01
PvHsp20-16.1	Heat 0day-2	36.42
PvHsp20-16.1	Heat 0day-2	36.18
PvHsp20-16.1	Heat 0day-2	35.89
PvHsp20-16.1	Heat 0day-3	34.26
PvHsp20-16.1	Heat 0day-3	35.06
PvHsp20-16.1	Heat 0day-3	35.49
PvHsp20-16.1	Heat 14day-1	35.8
PvHsp20-16.1	Heat 14day-1	36.31
PvHsp20-16.1	Heat 14day-1	36.41
PvHsp20-16.1	Heat 14day-2	35.06
PvHsp20-16.1	Heat 14day-2	33.97
PvHsp20-16.1	Heat 14day-2	34.26
PvHsp20-16.1	Heat 14day-3	36.55
PvHsp20-16.1	Heat 14day-3	36.19
PvHsp20-16.1	Heat 14day-3	36
PvHsp20-16.1	Heat 28day-1	33.87
PvHsp20-16.1	Heat 28day-1	34.05
PvHsp20-16.1	Heat 28day-1	34.17
PvHsp20-16.1	Heat 28day-2	34.55
PvHsp20-16.1	Heat 28day-2	34.33
PvHsp20-16.1	Heat 28day-2	34.23
PvHsp20-16.1	Heat 28day-3	34.99
PvHsp20-16.1	Heat 28day-3	35.39
PvHsp20-16.1	Heat 28day-3	35.85
Note: All experiments had three biological replicates, and they were conducted three times for qRT-PCR analysis.

## Sheet: PvHsp20-16.7b
Gene name	All treatments	CT values
PvHsp20-16.7b	Drought 0day-1	27.53
PvHsp20-16.7b	Drought 0day-1	27.38
PvHsp20-16.7b	Drought 0day-1	27.66
PvHsp20-16.7b	Drought 0day-2	27.73
PvHsp20-16.7b	Drought 0day-2	28.06
PvHsp20-16.7b	Drought 0day-2	28.22
PvHsp20-16.7b	Drought 0day-3	30.66
PvHsp20-16.7b	Drought 0day-3	30.25
PvHsp20-16.7b	Drought 0day-3	30.25
PvHsp20-16.7b	Drought 14day-1	30.79
PvHsp20-16.7b	Drought 14day-1	30.89
PvHsp20-16.7b	Drought 14day-1	30.38
PvHsp20-16.7b	Drought 14day-2	28.79
PvHsp20-16.7b	Drought 14day-2	28.52
PvHsp20-16.7b	Drought 14day-2	29.02
PvHsp20-16.7b	Drought 14day-3	34.49
PvHsp20-16.7b	Drought 14day-3	34.79
PvHsp20-16.7b	Drought 14day-3	33.99
PvHsp20-16.7b	Drought 28day-1	28.08
PvHsp20-16.7b	Drought 28day-1	27.66
PvHsp20-16.7b	Drought 28day-1	27.42
PvHsp20-16.7b	Drought 28day-2	28.48
PvHsp20-16.7b	Drought 28day-2	28.16
PvHsp20-16.7b	Drought 28day-2	29
PvHsp20-16.7b	Drought 28day-3	26.37
PvHsp20-16.7b	Drought 28day-3	26.29
PvHsp20-16.7b	Drought 28day-3	26.51
PvHsp20-16.7b	ABA 0day-1	30.04
PvHsp20-16.7b	ABA 0day-1	29.81
PvHsp20-16.7b	ABA 0day-1	29.81
PvHsp20-16.7b	ABA 0day-2	29.29
PvHsp20-16.7b	ABA 0day-2	29.66
PvHsp20-16.7b	ABA 0day-2	30.23
PvHsp20-16.7b	ABA 0day-3	31.19
PvHsp20-16.7b	ABA 0day-3	31.62
PvHsp20-16.7b	ABA 0day-3	31.56
PvHsp20-16.7b	ABA 8day-1	29.56
PvHsp20-16.7b	ABA 8day-1	29.71
PvHsp20-16.7b	ABA 8day-1	29.61
PvHsp20-16.7b	ABA 8day-2	28.26
PvHsp20-16.7b	ABA 8day-2	28.76
PvHsp20-16.7b	ABA 8day-2	28.55
PvHsp20-16.7b	ABA 8day-3	31.1
PvHsp20-16.7b	ABA 8day-3	31.32
PvHsp20-16.7b	ABA 8day-3	31.44
PvHsp20-16.7b	ABA 16day-1	29.73
PvHsp20-16.7b	ABA 16day-1	29.22
PvHsp20-16.7b	ABA 16day-1	29.4
PvHsp20-16.7b	ABA 16day-2	28.37
PvHsp20-16.7b	ABA 16day-2	28.46
PvHsp20-16.7b	ABA 16day-2	28.68
PvHsp20-16.7b	ABA 16day-3	31.22
PvHsp20-16.7b	ABA 16day-3	31.17
PvHsp20-16.7b	ABA 16day-3	31.54
PvHsp20-16.7b	Salt 0day-1	32.57
PvHsp20-16.7b	Salt 0day-1	32.5
PvHsp20-16.7b	Salt 0day-1	32.21
PvHsp20-16.7b	Salt 0day-2	27.38
PvHsp20-16.7b	Salt 0day-2	27.21
PvHsp20-16.7b	Salt 0day-2	26.94
PvHsp20-16.7b	Salt 0day-3	25.2
PvHsp20-16.7b	Salt 0day-3	25.66
PvHsp20-16.7b	Salt 0day-3	25.12
PvHsp20-16.7b	Salt 14day-1	31.22
PvHsp20-16.7b	Salt 14day-1	31.14
PvHsp20-16.7b	Salt 14day-1	31.18
PvHsp20-16.7b	Salt 14day-2	27.42
PvHsp20-16.7b	Salt 14day-2	27.18
PvHsp20-16.7b	Salt 14day-2	27.08
PvHsp20-16.7b	Salt 14day-3	26.14
PvHsp20-16.7b	Salt 14day-3	25.79
PvHsp20-16.7b	Salt 14day-3	26.22
PvHsp20-16.7b	Salt 28day-1	33.29
PvHsp20-16.7b	Salt 28day-1	32.48
PvHsp20-16.7b	Salt 28day-1	32.74
PvHsp20-16.7b	Salt 28day-2	26.04
PvHsp20-16.7b	Salt 28day-2	26.32
PvHsp20-16.7b	Salt 28day-2	26.78
PvHsp20-16.7b	Salt 28day-3	29.3
PvHsp20-16.7b	Salt 28day-3	29.78
PvHsp20-16.7b	Salt 28day-3	29.28
PvHsp20-16.7b	Cold 0day-1	28.15
PvHsp20-16.7b	Cold 0day-1	28.11
PvHsp20-16.7b	Cold 0day-1	28.38
PvHsp20-16.7b	Cold 0day-2	29.48
PvHsp20-16.7b	Cold 0day-2	29.95
PvHsp20-16.7b	Cold 0day-2	29.26
PvHsp20-16.7b	Cold 0day-3	29.01
PvHsp20-16.7b	Cold 0day-3	29.37
PvHsp20-16.7b	Cold 0day-3	29.01
PvHsp20-16.7b	Cold 14day-1	31.03
PvHsp20-16.7b	Cold 14day-1	31.09
PvHsp20-16.7b	Cold 14day-1	30.86
PvHsp20-16.7b	Cold 14day-2	29.04
PvHsp20-16.7b	Cold 14day-2	28.83
PvHsp20-16.7b	Cold 14day-2	29.32
PvHsp20-16.7b	Cold 14day-3	31.36
PvHsp20-16.7b	Cold 14day-3	31.39
PvHsp20-16.7b	Cold 14day-3	31.76
PvHsp20-16.7b	Cold 28day-1	30.42
PvHsp20-16.7b	Cold 28day-1	30.49
PvHsp20-16.7b	Cold 28day-1	30.29
PvHsp20-16.7b	Cold 28day-2	30.25
PvHsp20-16.7b	Cold 28day-2	30.17
PvHsp20-16.7b	Cold 28day-2	30.07
PvHsp20-16.7b	Cold 28day-3	31.22
PvHsp20-16.7b	Cold 28day-3	30.84
PvHsp20-16.7b	Cold 28day-3	30.47
PvHsp20-16.7b	Heat 0day-1	25.79
PvHsp20-16.7b	Heat 0day-1	25.87
PvHsp20-16.7b	Heat 0day-1	25.99
PvHsp20-16.7b	Heat 0day-2	25.06
PvHsp20-16.7b	Heat 0day-2	24.92
PvHsp20-16.7b	Heat 0day-2	24.75
PvHsp20-16.7b	Heat 0day-3	25.56
PvHsp20-16.7b	Heat 0day-3	25.89
PvHsp20-16.7b	Heat 0day-3	25.77
PvHsp20-16.7b	Heat 14day-1	25.27
PvHsp20-16.7b	Heat 14day-1	25.43
PvHsp20-16.7b	Heat 14day-1	25.39
PvHsp20-16.7b	Heat 14day-2	25.27
PvHsp20-16.7b	Heat 14day-2	25.57
PvHsp20-16.7b	Heat 14day-2	25.94
PvHsp20-16.7b	Heat 14day-3	25.73
PvHsp20-16.7b	Heat 14day-3	25.49
PvHsp20-16.7b	Heat 14day-3	25.56
PvHsp20-16.7b	Heat 28day-1	27.31
PvHsp20-16.7b	Heat 28day-1	28.64
PvHsp20-16.7b	Heat 28day-1	28.24
PvHsp20-16.7b	Heat 28day-2	27.6
PvHsp20-16.7b	Heat 28day-2	27.56
PvHsp20-16.7b	Heat 28day-2	27.4
PvHsp20-16.7b	Heat 28day-3	25.91
PvHsp20-16.7b	Heat 28day-3	26.1
PvHsp20-16.7b	Heat 28day-3	25.89

## Sheet: PvHsp20-17.4a
Gene name	All treatments	CT values
PvHsp20-17.4a	Drought 0day-1	34.97
PvHsp20-17.4a	Drought 0day-1	34.65
PvHsp20-17.4a	Drought 0day-1	34.22
PvHsp20-17.4a	Drought 0day-2	33.97
PvHsp20-17.4a	Drought 0day-2	33.26
PvHsp20-17.4a	Drought 0day-2	33.16
PvHsp20-17.4a	Drought 0day-3	36.57
PvHsp20-17.4a	Drought 0day-3	36.89
PvHsp20-17.4a	Drought 0day-3	36.93
PvHsp20-17.4a	Drought 14day-1	29.24
PvHsp20-17.4a	Drought 14day-1	28.79
PvHsp20-17.4a	Drought 14day-1	29.21
PvHsp20-17.4a	Drought 14day-2	28.6
PvHsp20-17.4a	Drought 14day-2	28.14
PvHsp20-17.4a	Drought 14day-2	28.49
PvHsp20-17.4a	Drought 14day-3	26.11
PvHsp20-17.4a	Drought 14day-3	26.36
PvHsp20-17.4a	Drought 14day-3	26.23
PvHsp20-17.4a	Drought 28day-1	36.86
PvHsp20-17.4a	Drought 28day-1	36.77
PvHsp20-17.4a	Drought 28day-1	36.99
PvHsp20-17.4a	Drought 28day-2	37.77
PvHsp20-17.4a	Drought 28day-2	37.45
PvHsp20-17.4a	Drought 28day-2	37.22
PvHsp20-17.4a	Drought 28day-3	37.54
PvHsp20-17.4a	Drought 28day-3	37.27
PvHsp20-17.4a	Drought 28day-3	37.84
PvHsp20-17.4a	ABA 0day-1	31.48
PvHsp20-17.4a	ABA 0day-1	31.5
PvHsp20-17.4a	ABA 0day-1	31.3
PvHsp20-17.4a	ABA 0day-2	34.14
PvHsp20-17.4a	ABA 0day-2	34.25
PvHsp20-17.4a	ABA 0day-2	34.57
PvHsp20-17.4a	ABA 0day-3	32.19
PvHsp20-17.4a	ABA 0day-3	31.94
PvHsp20-17.4a	ABA 0day-3	31.84
PvHsp20-17.4a	ABA 8day-1	34.71
PvHsp20-17.4a	ABA 8day-1	34.18
PvHsp20-17.4a	ABA 8day-1	34.28
PvHsp20-17.4a	ABA 8day-2	32.29
PvHsp20-17.4a	ABA 8day-2	32.19
PvHsp20-17.4a	ABA 8day-2	32.45
PvHsp20-17.4a	ABA 8day-3	33.8
PvHsp20-17.4a	ABA 8day-3	34.22
PvHsp20-17.4a	ABA 8day-3	34.2
PvHsp20-17.4a	ABA 16day-1	33.49
PvHsp20-17.4a	ABA 16day-1	33.67
PvHsp20-17.4a	ABA 16day-1	33.34
PvHsp20-17.4a	ABA 16day-2	32.73
PvHsp20-17.4a	ABA 16day-2	32.28
PvHsp20-17.4a	ABA 16day-2	32.96
PvHsp20-17.4a	ABA 16day-3	31.96
PvHsp20-17.4a	ABA 16day-3	31.84
PvHsp20-17.4a	ABA 16day-3	31.99
PvHsp20-17.4a	Salt 0day-1	35.68
PvHsp20-17.4a	Salt 0day-1	35.43
PvHsp20-17.4a	Salt 0day-1	35.38
PvHsp20-17.4a	Salt 0day-2	35.64
PvHsp20-17.4a	Salt 0day-2	35.13
PvHsp20-17.4a	Salt 0day-2	35.86
PvHsp20-17.4a	Salt 0day-3	34.25
PvHsp20-17.4a	Salt 0day-3	34.23
PvHsp20-17.4a	Salt 0day-3	34.85
PvHsp20-17.4a	Salt 14day-1	35.13
PvHsp20-17.4a	Salt 14day-1	35.27
PvHsp20-17.4a	Salt 14day-1	35.58
PvHsp20-17.4a	Salt 14day-2	35.57
PvHsp20-17.4a	Salt 14day-2	35.25
PvHsp20-17.4a	Salt 14day-2	35.23
PvHsp20-17.4a	Salt 14day-3	35.21
PvHsp20-17.4a	Salt 14day-3	35.24
PvHsp20-17.4a	Salt 14day-3	35.11
PvHsp20-17.4a	Salt 28day-1	33.96
PvHsp20-17.4a	Salt 28day-1	33.89
PvHsp20-17.4a	Salt 28day-1	33.9
PvHsp20-17.4a	Salt 28day-2	34.64
PvHsp20-17.4a	Salt 28day-2	34.34
PvHsp20-17.4a	Salt 28day-2	34.28
PvHsp20-17.4a	Salt 28day-3	34.61
PvHsp20-17.4a	Salt 28day-3	34.8
PvHsp20-17.4a	Salt 28day-3	34.99
PvHsp20-17.4a	Cold 0day-1	35.91
PvHsp20-17.4a	Cold 0day-1	35.37
PvHsp20-17.4a	Cold 0day-1	35.27
PvHsp20-17.4a	Cold 0day-2	35
PvHsp20-17.4a	Cold 0day-2	35.03
PvHsp20-17.4a	Cold 0day-2	35.22
PvHsp20-17.4a	Cold 0day-3	34.88
PvHsp20-17.4a	Cold 0day-3	34.9
PvHsp20-17.4a	Cold 0day-3	34.91
PvHsp20-17.4a	Cold 14day-1	32.71
PvHsp20-17.4a	Cold 14day-1	32.34
PvHsp20-17.4a	Cold 14day-1	32.78
PvHsp20-17.4a	Cold 14day-2	33.25
PvHsp20-17.4a	Cold 14day-2	33.85
PvHsp20-17.4a	Cold 14day-2	33.29
PvHsp20-17.4a	Cold 14day-3	34.12
PvHsp20-17.4a	Cold 14day-3	33.96
PvHsp20-17.4a	Cold 14day-3	33.99
PvHsp20-17.4a	Cold 28day-1	34.5
PvHsp20-17.4a	Cold 28day-1	34.29
PvHsp20-17.4a	Cold 28day-1	34.19
PvHsp20-17.4a	Cold 28day-2	34.46
PvHsp20-17.4a	Cold 28day-2	34.34
PvHsp20-17.4a	Cold 28day-2	34.86
PvHsp20-17.4a	Cold 28day-3	34.29
PvHsp20-17.4a	Cold 28day-3	34.19
PvHsp20-17.4a	Cold 28day-3	34.89
PvHsp20-17.4a	Heat 0day-1	32.89
PvHsp20-17.4a	Heat 0day-1	32.64
PvHsp20-17.4a	Heat 0day-1	32.25
PvHsp20-17.4a	Heat 0day-2	33.74
PvHsp20-17.4a	Heat 0day-2	33.47
PvHsp20-17.4a	Heat 0day-2	33.25
PvHsp20-17.4a	Heat 0day-3	33.22
PvHsp20-17.4a	Heat 0day-3	33.16
PvHsp20-17.4a	Heat 0day-3	33.1
PvHsp20-17.4a	Heat 14day-1	34.36
PvHsp20-17.4a	Heat 14day-1	35.16
PvHsp20-17.4a	Heat 14day-1	34.86
PvHsp20-17.4a	Heat 14day-2	33.75
PvHsp20-17.4a	Heat 14day-2	34.08
PvHsp20-17.4a	Heat 14day-2	33.58
PvHsp20-17.4a	Heat 14day-3	32.78
PvHsp20-17.4a	Heat 14day-3	32.99
PvHsp20-17.4a	Heat 14day-3	33.02
PvHsp20-17.4a	Heat 28day-1	31.17
PvHsp20-17.4a	Heat 28day-1	31.18
PvHsp20-17.4a	Heat 28day-1	31.65
PvHsp20-17.4a	Heat 28day-2	32.48
PvHsp20-17.4a	Heat 28day-2	32.57
PvHsp20-17.4a	Heat 28day-2	32.35
PvHsp20-17.4a	Heat 28day-3	31.22
PvHsp20-17.4a	Heat 28day-3	31.21
PvHsp20-17.4a	Heat 28day-3	31.34

## Sheet: PvHsp20-17.4b
Gene name	All treatments	CT values
PvHsp20-17.4b	Drought 0day-1	23.43
PvHsp20-17.4b	Drought 0day-1	22.98
PvHsp20-17.4b	Drought 0day-1	22.77
PvHsp20-17.4b	Drought 0day-2	22.33
PvHsp20-17.4b	Drought 0day-2	22.4
PvHsp20-17.4b	Drought 0day-2	22.28
PvHsp20-17.4b	Drought 0day-3	22.33
PvHsp20-17.4b	Drought 0day-3	22.64
PvHsp20-17.4b	Drought 0day-3	22.4
PvHsp20-17.4b	Drought 14day-1	24.79
PvHsp20-17.4b	Drought 14day-1	25.17
PvHsp20-17.4b	Drought 14day-1	25.23
PvHsp20-17.4b	Drought 14day-2	26.26
PvHsp20-17.4b	Drought 14day-2	26.39
PvHsp20-17.4b	Drought 14day-2	26.24
PvHsp20-17.4b	Drought 14day-3	24.99
PvHsp20-17.4b	Drought 14day-3	24.87
PvHsp20-17.4b	Drought 14day-3	24.39
PvHsp20-17.4b	Drought 28day-1	24.39
PvHsp20-17.4b	Drought 28day-1	24.37
PvHsp20-17.4b	Drought 28day-1	24.38
PvHsp20-17.4b	Drought 28day-2	25.23
PvHsp20-17.4b	Drought 28day-2	25.99
PvHsp20-17.4b	Drought 28day-2	25.64
PvHsp20-17.4b	Drought 28day-3	28.37
PvHsp20-17.4b	Drought 28day-3	27.5
PvHsp20-17.4b	Drought 28day-3	27.8
PvHsp20-17.4b	ABA 0day-1	27.81
PvHsp20-17.4b	ABA 0day-1	27
PvHsp20-17.4b	ABA 0day-1	27.56
PvHsp20-17.4b	ABA 0day-2	24.63
PvHsp20-17.4b	ABA 0day-2	24.88
PvHsp20-17.4b	ABA 0day-2	24.26
PvHsp20-17.4b	ABA 0day-3	23.84
PvHsp20-17.4b	ABA 0day-3	23.68
PvHsp20-17.4b	ABA 0day-3	23.53
PvHsp20-17.4b	ABA 8day-1	27.61
PvHsp20-17.4b	ABA 8day-1	27.89
PvHsp20-17.4b	ABA 8day-1	27.49
PvHsp20-17.4b	ABA 8day-2	25.54
PvHsp20-17.4b	ABA 8day-2	24.41
PvHsp20-17.4b	ABA 8day-2	24.39
PvHsp20-17.4b	ABA 8day-3	27.69
PvHsp20-17.4b	ABA 8day-3	27.99
PvHsp20-17.4b	ABA 8day-3	27.98
PvHsp20-17.4b	ABA 16day-1	30.79
PvHsp20-17.4b	ABA 16day-1	30.4
PvHsp20-17.4b	ABA 16day-1	30.2
PvHsp20-17.4b	ABA 16day-2	24.74
PvHsp20-17.4b	ABA 16day-2	24.99
PvHsp20-17.4b	ABA 16day-2	24.59
PvHsp20-17.4b	ABA 16day-3	24.63
PvHsp20-17.4b	ABA 16day-3	24.95
PvHsp20-17.4b	ABA 16day-3	24.56
PvHsp20-17.4b	Salt 0day-1	23.32
PvHsp20-17.4b	Salt 0day-1	23.51
PvHsp20-17.4b	Salt 0day-1	23.58
PvHsp20-17.4b	Salt 0day-2	28.58
PvHsp20-17.4b	Salt 0day-2	28.79
PvHsp20-17.4b	Salt 0day-2	28.49
PvHsp20-17.4b	Salt 0day-3	22.66
PvHsp20-17.4b	Salt 0day-3	23.05
PvHsp20-17.4b	Salt 0day-3	22.95
PvHsp20-17.4b	Salt 14day-1	23.13
PvHsp20-17.4b	Salt 14day-1	23.19
PvHsp20-17.4b	Salt 14day-1	23.29
PvHsp20-17.4b	Salt 14day-2	23.67
PvHsp20-17.4b	Salt 14day-2	23.75
PvHsp20-17.4b	Salt 14day-2	23.95
PvHsp20-17.4b	Salt 14day-3	23.74
PvHsp20-17.4b	Salt 14day-3	23.72
PvHsp20-17.4b	Salt 14day-3	23.92
PvHsp20-17.4b	Salt 28day-1	26.82
PvHsp20-17.4b	Salt 28day-1	26.99
PvHsp20-17.4b	Salt 28day-1	26.91
PvHsp20-17.4b	Salt 28day-2	24.97
PvHsp20-17.4b	Salt 28day-2	24.84
PvHsp20-17.4b	Salt 28day-2	24.54
PvHsp20-17.4b	Salt 28day-3	25.54
PvHsp20-17.4b	Salt 28day-3	25.59
PvHsp20-17.4b	Salt 28day-3	25.69
PvHsp20-17.4b	Cold 0day-1	24.94
PvHsp20-17.4b	Cold 0day-1	25.07
PvHsp20-17.4b	Cold 0day-1	24.97
PvHsp20-17.4b	Cold 0day-2	24.93
PvHsp20-17.4b	Cold 0day-2	24.78
PvHsp20-17.4b	Cold 0day-2	24.58
PvHsp20-17.4b	Cold 0day-3	25.5
PvHsp20-17.4b	Cold 0day-3	25.6
PvHsp20-17.4b	Cold 0day-3	25.3
PvHsp20-17.4b	Cold 14day-1	27.4
PvHsp20-17.4b	Cold 14day-1	27.28
PvHsp20-17.4b	Cold 14day-1	27.58
PvHsp20-17.4b	Cold 14day-2	23.67
PvHsp20-17.4b	Cold 14day-2	23.68
PvHsp20-17.4b	Cold 14day-2	23.98
PvHsp20-17.4b	Cold 14day-3	30.13
PvHsp20-17.4b	Cold 14day-3	30.56
PvHsp20-17.4b	Cold 14day-3	30.88
PvHsp20-17.4b	Cold 28day-1	27.76
PvHsp20-17.4b	Cold 28day-1	27.51
PvHsp20-17.4b	Cold 28day-1	27.6
PvHsp20-17.4b	Cold 28day-2	28.84
PvHsp20-17.4b	Cold 28day-2	28.3
PvHsp20-17.4b	Cold 28day-2	28.01
PvHsp20-17.4b	Cold 28day-3	29.75
PvHsp20-17.4b	Cold 28day-3	29.25
PvHsp20-17.4b	Cold 28day-3	29.85
PvHsp20-17.4b	Heat 0day-1	24.04
PvHsp20-17.4b	Heat 0day-1	24.42
PvHsp20-17.4b	Heat 0day-1	23.02
PvHsp20-17.4b	Heat 0day-2	22.94
PvHsp20-17.4b	Heat 0day-2	22.78
PvHsp20-17.4b	Heat 0day-2	22.98
PvHsp20-17.4b	Heat 0day-3	23.1
PvHsp20-17.4b	Heat 0day-3	23.12
PvHsp20-17.4b	Heat 0day-3	23.35
PvHsp20-17.4b	Heat 14day-1	24.61
PvHsp20-17.4b	Heat 14day-1	24.7
PvHsp20-17.4b	Heat 14day-1	24.55
PvHsp20-17.4b	Heat 14day-2	24.28
PvHsp20-17.4b	Heat 14day-2	24.17
PvHsp20-17.4b	Heat 14day-2	24.27
PvHsp20-17.4b	Heat 14day-3	25.23
PvHsp20-17.4b	Heat 14day-3	25.13
PvHsp20-17.4b	Heat 14day-3	25.19
PvHsp20-17.4b	Heat 28day-1	25.4
PvHsp20-17.4b	Heat 28day-1	25.32
PvHsp20-17.4b	Heat 28day-1	25.22
PvHsp20-17.4b	Heat 28day-2	25.16
PvHsp20-17.4b	Heat 28day-2	25.19
PvHsp20-17.4b	Heat 28day-2	25.09
PvHsp20-17.4b	Heat 28day-3	24.14
PvHsp20-17.4b	Heat 28day-3	24.16
PvHsp20-17.4b	Heat 28day-3	24.06

## Sheet: PvHsp20-17.5b
Gene name	All treatments	CT values
PvHsp20-17.5b	Drought 0day-1	32.79
PvHsp20-17.5b	Drought 0day-1	32.22
PvHsp20-17.5b	Drought 0day-1	32.26
PvHsp20-17.5b	Drought 0day-2	31.36
PvHsp20-17.5b	Drought 0day-2	31.13
PvHsp20-17.5b	Drought 0day-2	31.12
PvHsp20-17.5b	Drought 0day-3	30.99
PvHsp20-17.5b	Drought 0day-3	31.2
PvHsp20-17.5b	Drought 0day-3	31.4
PvHsp20-17.5b	Drought 14day-1	32.99
PvHsp20-17.5b	Drought 14day-1	33.05
PvHsp20-17.5b	Drought 14day-1	32.21
PvHsp20-17.5b	Drought 14day-2	33.99
PvHsp20-17.5b	Drought 14day-2	34.25
PvHsp20-17.5b	Drought 14day-2	34.67
PvHsp20-17.5b	Drought 14day-3	35.25
PvHsp20-17.5b	Drought 14day-3	35.79
PvHsp20-17.5b	Drought 14day-3	35.29
PvHsp20-17.5b	Drought 28day-1	29.8
PvHsp20-17.5b	Drought 28day-1	29.61
PvHsp20-17.5b	Drought 28day-1	29.9
PvHsp20-17.5b	Drought 28day-2	30.5
PvHsp20-17.5b	Drought 28day-2	30.53
PvHsp20-17.5b	Drought 28day-2	30.84
PvHsp20-17.5b	Drought 28day-3	28.34
PvHsp20-17.5b	Drought 28day-3	28.39
PvHsp20-17.5b	Drought 28day-3	28.82
PvHsp20-17.5b	ABA 0day-1	30.03
PvHsp20-17.5b	ABA 0day-1	31.75
PvHsp20-17.5b	ABA 0day-1	31.22
PvHsp20-17.5b	ABA 0day-2	32.15
PvHsp20-17.5b	ABA 0day-2	32.38
PvHsp20-17.5b	ABA 0day-2	32.33
PvHsp20-17.5b	ABA 0day-3	30.91
PvHsp20-17.5b	ABA 0day-3	31.12
PvHsp20-17.5b	ABA 0day-3	31.26
PvHsp20-17.5b	ABA 8day-1	35.44
PvHsp20-17.5b	ABA 8day-1	34.33
PvHsp20-17.5b	ABA 8day-1	34.49
PvHsp20-17.5b	ABA 8day-2	33.15
PvHsp20-17.5b	ABA 8day-2	30.74
PvHsp20-17.5b	ABA 8day-2	30.91
PvHsp20-17.5b	ABA 8day-3	31.12
PvHsp20-17.5b	ABA 8day-3	31.45
PvHsp20-17.5b	ABA 8day-3	31.79
PvHsp20-17.5b	ABA 16day-1	28.24
PvHsp20-17.5b	ABA 16day-1	28.12
PvHsp20-17.5b	ABA 16day-1	28.02
PvHsp20-17.5b	ABA 16day-2	28.69
PvHsp20-17.5b	ABA 16day-2	28.8
PvHsp20-17.5b	ABA 16day-2	28.81
PvHsp20-17.5b	ABA 16day-3	30.78
PvHsp20-17.5b	ABA 16day-3	31.22
PvHsp20-17.5b	ABA 16day-3	31.16
PvHsp20-17.5b	Salt 0day-1	32.88
PvHsp20-17.5b	Salt 0day-1	33.11
PvHsp20-17.5b	Salt 0day-1	33.23
PvHsp20-17.5b	Salt 0day-2	32.86
PvHsp20-17.5b	Salt 0day-2	32.78
PvHsp20-17.5b	Salt 0day-2	33.37
PvHsp20-17.5b	Salt 0day-3	31.7
PvHsp20-17.5b	Salt 0day-3	31.36
PvHsp20-17.5b	Salt 0day-3	31.69
PvHsp20-17.5b	Salt 14day-1	31.85
PvHsp20-17.5b	Salt 14day-1	31.65
PvHsp20-17.5b	Salt 14day-1	31.67
PvHsp20-17.5b	Salt 14day-2	30.85
PvHsp20-17.5b	Salt 14day-2	30.45
PvHsp20-17.5b	Salt 14day-2	30.48
PvHsp20-17.5b	Salt 14day-3	29.26
PvHsp20-17.5b	Salt 14day-3	29.75
PvHsp20-17.5b	Salt 14day-3	29.67
PvHsp20-17.5b	Salt 28day-1	32.1
PvHsp20-17.5b	Salt 28day-1	32.36
PvHsp20-17.5b	Salt 28day-1	32.26
PvHsp20-17.5b	Salt 28day-2	33.29
PvHsp20-17.5b	Salt 28day-2	33.86
PvHsp20-17.5b	Salt 28day-2	33.86
PvHsp20-17.5b	Salt 28day-3	34.1
PvHsp20-17.5b	Salt 28day-3	34.13
PvHsp20-17.5b	Salt 28day-3	34.76
PvHsp20-17.5b	Cold 0day-1	33.06
PvHsp20-17.5b	Cold 0day-1	32.86
PvHsp20-17.5b	Cold 0day-1	33.41
PvHsp20-17.5b	Cold 0day-2	33.13
PvHsp20-17.5b	Cold 0day-2	33.19
PvHsp20-17.5b	Cold 0day-2	33.26
PvHsp20-17.5b	Cold 0day-3	34.9
PvHsp20-17.5b	Cold 0day-3	34.89
PvHsp20-17.5b	Cold 0day-3	34.79
PvHsp20-17.5b	Cold 14day-1	32.54
PvHsp20-17.5b	Cold 14day-1	32.22
PvHsp20-17.5b	Cold 14day-1	32.31
PvHsp20-17.5b	Cold 14day-2	30.54
PvHsp20-17.5b	Cold 14day-2	30.64
PvHsp20-17.5b	Cold 14day-2	30.3
PvHsp20-17.5b	Cold 14day-3	34.82
PvHsp20-17.5b	Cold 14day-3	34.88
PvHsp20-17.5b	Cold 14day-3	34.9
PvHsp20-17.5b	Cold 28day-1	32.91
PvHsp20-17.5b	Cold 28day-1	33.17
PvHsp20-17.5b	Cold 28day-1	33.21
PvHsp20-17.5b	Cold 28day-2	33.46
PvHsp20-17.5b	Cold 28day-2	33.79
PvHsp20-17.5b	Cold 28day-2	33.56
PvHsp20-17.5b	Cold 28day-3	32.49
PvHsp20-17.5b	Cold 28day-3	33.97
PvHsp20-17.5b	Cold 28day-3	34
PvHsp20-17.5b	Heat 0day-1	31.8
PvHsp20-17.5b	Heat 0day-1	31.12
PvHsp20-17.5b	Heat 0day-1	31.42
PvHsp20-17.5b	Heat 0day-2	30.44
PvHsp20-17.5b	Heat 0day-2	30.68
PvHsp20-17.5b	Heat 0day-2	30.58
PvHsp20-17.5b	Heat 0day-3	30.23
PvHsp20-17.5b	Heat 0day-3	30.44
PvHsp20-17.5b	Heat 0day-3	30.73
PvHsp20-17.5b	Heat 14day-1	32
PvHsp20-17.5b	Heat 14day-1	31.3
PvHsp20-17.5b	Heat 14day-1	31.2
PvHsp20-17.5b	Heat 14day-2	31.25
PvHsp20-17.5b	Heat 14day-2	32.07
PvHsp20-17.5b	Heat 14day-2	32.1
PvHsp20-17.5b	Heat 14day-3	32.03
PvHsp20-17.5b	Heat 14day-3	32.42
PvHsp20-17.5b	Heat 14day-3	32.29
PvHsp20-17.5b	Heat 28day-1	32.05
PvHsp20-17.5b	Heat 28day-1	32.07
PvHsp20-17.5b	Heat 28day-1	32.21
PvHsp20-17.5b	Heat 28day-2	32.32
PvHsp20-17.5b	Heat 28day-2	31.44
PvHsp20-17.5b	Heat 28day-2	30.98
PvHsp20-17.5b	Heat 28day-3	30.23
PvHsp20-17.5b	Heat 28day-3	30.33
PvHsp20-17.5b	Heat 28day-3	30.63

## Sheet: PvHsp20-19.2
Gene name	All treatments	CT values
PvHsp20-19.2	Drought 0day-1	31
PvHsp20-19.2	Drought 0day-1	30.5
PvHsp20-19.2	Drought 0day-1	30.4
PvHsp20-19.2	Drought 0day-2	30.6
PvHsp20-19.2	Drought 0day-2	30.6
PvHsp20-19.2	Drought 0day-2	30.7
PvHsp20-19.2	Drought 0day-3	28.18
PvHsp20-19.2	Drought 0day-3	28.37
PvHsp20-19.2	Drought 0day-3	28.27
PvHsp20-19.2	Drought 14day-1	34.24
PvHsp20-19.2	Drought 14day-1	34.14
PvHsp20-19.2	Drought 14day-1	34.24
PvHsp20-19.2	Drought 14day-2	28.33
PvHsp20-19.2	Drought 14day-2	28.39
PvHsp20-19.2	Drought 14day-2	28.4
PvHsp20-19.2	Drought 14day-3	29.92
PvHsp20-19.2	Drought 14day-3	30.49
PvHsp20-19.2	Drought 14day-3	30.47
PvHsp20-19.2	Drought 28day-1	31.11
PvHsp20-19.2	Drought 28day-1	31.01
PvHsp20-19.2	Drought 28day-1	31.22
PvHsp20-19.2	Drought 28day-2	32.21
PvHsp20-19.2	Drought 28day-2	33.52
PvHsp20-19.2	Drought 28day-2	33.72
PvHsp20-19.2	Drought 28day-3	30.02
PvHsp20-19.2	Drought 28day-3	29.88
PvHsp20-19.2	Drought 28day-3	29.97
PvHsp20-19.2	ABA 0day-1	31.24
PvHsp20-19.2	ABA 0day-1	32.71
PvHsp20-19.2	ABA 0day-1	32.61
PvHsp20-19.2	ABA 0day-2	30.4
PvHsp20-19.2	ABA 0day-2	30.14
PvHsp20-19.2	ABA 0day-2	30.25
PvHsp20-19.2	ABA 0day-3	31.16
PvHsp20-19.2	ABA 0day-3	31.41
PvHsp20-19.2	ABA 0day-3	31.51
PvHsp20-19.2	ABA 8day-1	31.99
PvHsp20-19.2	ABA 8day-1	31.54
PvHsp20-19.2	ABA 8day-1	31.44
PvHsp20-19.2	ABA 8day-2	29.41
PvHsp20-19.2	ABA 8day-2	29.7
PvHsp20-19.2	ABA 8day-2	29.6
PvHsp20-19.2	ABA 8day-3	29.75
PvHsp20-19.2	ABA 8day-3	29.71
PvHsp20-19.2	ABA 8day-3	29.88
PvHsp20-19.2	ABA 16day-1	29.82
PvHsp20-19.2	ABA 16day-1	29.36
PvHsp20-19.2	ABA 16day-1	29.26
PvHsp20-19.2	ABA 16day-2	29.31
PvHsp20-19.2	ABA 16day-2	30.06
PvHsp20-19.2	ABA 16day-2	30.26
PvHsp20-19.2	ABA 16day-3	31.81
PvHsp20-19.2	ABA 16day-3	31.38
PvHsp20-19.2	ABA 16day-3	31.35
PvHsp20-19.2	Salt 0day-1	27.93
PvHsp20-19.2	Salt 0day-1	27.98
PvHsp20-19.2	Salt 0day-1	27.58
PvHsp20-19.2	Salt 0day-2	32.57
PvHsp20-19.2	Salt 0day-2	30.61
PvHsp20-19.2	Salt 0day-2	30.38
PvHsp20-19.2	Salt 0day-3	27.7
PvHsp20-19.2	Salt 0day-3	27.89
PvHsp20-19.2	Salt 0day-3	27.59
PvHsp20-19.2	Salt 14day-1	29.25
PvHsp20-19.2	Salt 14day-1	29.37
PvHsp20-19.2	Salt 14day-1	29.34
PvHsp20-19.2	Salt 14day-2	25.95
PvHsp20-19.2	Salt 14day-2	25.78
PvHsp20-19.2	Salt 14day-2	25.57
PvHsp20-19.2	Salt 14day-3	28.4
PvHsp20-19.2	Salt 14day-3	28.17
PvHsp20-19.2	Salt 14day-3	28.17
PvHsp20-19.2	Salt 28day-1	32.35
PvHsp20-19.2	Salt 28day-1	31.89
PvHsp20-19.2	Salt 28day-1	32
PvHsp20-19.2	Salt 28day-2	27.19
PvHsp20-19.2	Salt 28day-2	27.09
PvHsp20-19.2	Salt 28day-2	26.59
PvHsp20-19.2	Salt 28day-3	29.97
PvHsp20-19.2	Salt 28day-3	29.71
PvHsp20-19.2	Salt 28day-3	29.71
PvHsp20-19.2	Cold 0day-1	31.34
PvHsp20-19.2	Cold 0day-1	31.18
PvHsp20-19.2	Cold 0day-1	31.44
PvHsp20-19.2	Cold 0day-2	32.12
PvHsp20-19.2	Cold 0day-2	31.64
PvHsp20-19.2	Cold 0day-2	31.24
PvHsp20-19.2	Cold 0day-3	32.96
PvHsp20-19.2	Cold 0day-3	31.46
PvHsp20-19.2	Cold 0day-3	31.36
PvHsp20-19.2	Cold 14day-1	26.52
PvHsp20-19.2	Cold 14day-1	26.34
PvHsp20-19.2	Cold 14day-1	26.49
PvHsp20-19.2	Cold 14day-2	24.72
PvHsp20-19.2	Cold 14day-2	24.6
PvHsp20-19.2	Cold 14day-2	24.6
PvHsp20-19.2	Cold 14day-3	27.86
PvHsp20-19.2	Cold 14day-3	27.81
PvHsp20-19.2	Cold 14day-3	27.99
PvHsp20-19.2	Cold 28day-1	26.67
PvHsp20-19.2	Cold 28day-1	26.27
PvHsp20-19.2	Cold 28day-1	26.37
PvHsp20-19.2	Cold 28day-2	25.56
PvHsp20-19.2	Cold 28day-2	26.87
PvHsp20-19.2	Cold 28day-2	26.67
PvHsp20-19.2	Cold 28day-3	29.99
PvHsp20-19.2	Cold 28day-3	29.69
PvHsp20-19.2	Cold 28day-3	29.69
PvHsp20-19.2	Heat 0day-1	26.75
PvHsp20-19.2	Heat 0day-1	26.47
PvHsp20-19.2	Heat 0day-1	26.37
PvHsp20-19.2	Heat 0day-2	26.04
PvHsp20-19.2	Heat 0day-2	26.07
PvHsp20-19.2	Heat 0day-2	26.03
PvHsp20-19.2	Heat 0day-3	26.01
PvHsp20-19.2	Heat 0day-3	26.3
PvHsp20-19.2	Heat 0day-3	26.23
PvHsp20-19.2	Heat 14day-1	31.45
PvHsp20-19.2	Heat 14day-1	32.63
PvHsp20-19.2	Heat 14day-1	32.68
PvHsp20-19.2	Heat 14day-2	30.59
PvHsp20-19.2	Heat 14day-2	31.08
PvHsp20-19.2	Heat 14day-2	31.18
PvHsp20-19.2	Heat 14day-3	30.75
PvHsp20-19.2	Heat 14day-3	31.29
PvHsp20-19.2	Heat 14day-3	31.3
PvHsp20-19.2	Heat 28day-1	32.06
PvHsp20-19.2	Heat 28day-1	31.38
PvHsp20-19.2	Heat 28day-1	31.28
PvHsp20-19.2	Heat 28day-2	31.5
PvHsp20-19.2	Heat 28day-2	32.14
PvHsp20-19.2	Heat 28day-2	32.04
PvHsp20-19.2	Heat 28day-3	28.85
PvHsp20-19.2	Heat 28day-3	29.27
PvHsp20-19.2	Heat 28day-3	29.21

## Sheet: PvHsp20-19.5b
Gene name	All treatments	CT values
PvHsp20-19.5b	Drought 0day-1	28.25
PvHsp20-19.5b	Drought 0day-1	28.84
PvHsp20-19.5b	Drought 0day-1	28.16
PvHsp20-19.5b	Drought 0day-2	30.82
PvHsp20-19.5b	Drought 0day-2	30.65
PvHsp20-19.5b	Drought 0day-2	30.25
PvHsp20-19.5b	Drought 0day-3	28.42
PvHsp20-19.5b	Drought 0day-3	28.56
PvHsp20-19.5b	Drought 0day-3	28.27
PvHsp20-19.5b	Drought 14day-1	32.99
PvHsp20-19.5b	Drought 14day-1	32.68
PvHsp20-19.5b	Drought 14day-1	32.7
PvHsp20-19.5b	Drought 14day-2	32.09
PvHsp20-19.5b	Drought 14day-2	32.27
PvHsp20-19.5b	Drought 14day-2	31.85
PvHsp20-19.5b	Drought 14day-3	30.32
PvHsp20-19.5b	Drought 14day-3	30.79
PvHsp20-19.5b	Drought 14day-3	30.86
PvHsp20-19.5b	Drought 28day-1	27.95
PvHsp20-19.5b	Drought 28day-1	27.26
PvHsp20-19.5b	Drought 28day-1	27.34
PvHsp20-19.5b	Drought 28day-2	28.45
PvHsp20-19.5b	Drought 28day-2	28.85
PvHsp20-19.5b	Drought 28day-2	28.45
PvHsp20-19.5b	Drought 28day-3	26.15
PvHsp20-19.5b	Drought 28day-3	26.18
PvHsp20-19.5b	Drought 28day-3	26.28
PvHsp20-19.5b	ABA 0day-1	29.74
PvHsp20-19.5b	ABA 0day-1	30.12
PvHsp20-19.5b	ABA 0day-1	30.26
PvHsp20-19.5b	ABA 0day-2	31.18
PvHsp20-19.5b	ABA 0day-2	31.43
PvHsp20-19.5b	ABA 0day-2	31.26
PvHsp20-19.5b	ABA 0day-3	28.31
PvHsp20-19.5b	ABA 0day-3	28.91
PvHsp20-19.5b	ABA 0day-3	28.59
PvHsp20-19.5b	ABA 8day-1	31.57
PvHsp20-19.5b	ABA 8day-1	31.86
PvHsp20-19.5b	ABA 8day-1	31.75
PvHsp20-19.5b	ABA 8day-2	29.37
PvHsp20-19.5b	ABA 8day-2	29.39
PvHsp20-19.5b	ABA 8day-2	29.12
PvHsp20-19.5b	ABA 8day-3	29.58
PvHsp20-19.5b	ABA 8day-3	29.31
PvHsp20-19.5b	ABA 8day-3	29.23
PvHsp20-19.5b	ABA 16day-1	27.5
PvHsp20-19.5b	ABA 16day-1	27.47
PvHsp20-19.5b	ABA 16day-1	27.5
PvHsp20-19.5b	ABA 16day-2	26.88
PvHsp20-19.5b	ABA 16day-2	26.97
PvHsp20-19.5b	ABA 16day-2	26.99
PvHsp20-19.5b	ABA 16day-3	29.65
PvHsp20-19.5b	ABA 16day-3	29.18
PvHsp20-19.5b	ABA 16day-3	29.08
PvHsp20-19.5b	Salt 0day-1	31.06
PvHsp20-19.5b	Salt 0day-1	31.29
PvHsp20-19.5b	Salt 0day-1	31.45
PvHsp20-19.5b	Salt 0day-2	31.26
PvHsp20-19.5b	Salt 0day-2	31.3
PvHsp20-19.5b	Salt 0day-2	31.51
PvHsp20-19.5b	Salt 0day-3	31.22
PvHsp20-19.5b	Salt 0day-3	31.89
PvHsp20-19.5b	Salt 0day-3	31.91
PvHsp20-19.5b	Salt 14day-1	29.94
PvHsp20-19.5b	Salt 14day-1	30.9
PvHsp20-19.5b	Salt 14day-1	30.73
PvHsp20-19.5b	Salt 14day-2	30.69
PvHsp20-19.5b	Salt 14day-2	30.93
PvHsp20-19.5b	Salt 14day-2	30.59
PvHsp20-19.5b	Salt 14day-3	30.01
PvHsp20-19.5b	Salt 14day-3	29.43
PvHsp20-19.5b	Salt 14day-3	29.76
PvHsp20-19.5b	Salt 28day-1	31.45
PvHsp20-19.5b	Salt 28day-1	32.06
PvHsp20-19.5b	Salt 28day-1	32.36
PvHsp20-19.5b	Salt 28day-2	32.02
PvHsp20-19.5b	Salt 28day-2	32.06
PvHsp20-19.5b	Salt 28day-2	32.12
PvHsp20-19.5b	Salt 28day-3	27.21
PvHsp20-19.5b	Salt 28day-3	27.19
PvHsp20-19.5b	Salt 28day-3	27.31
PvHsp20-19.5b	Cold 0day-1	30.27
PvHsp20-19.5b	Cold 0day-1	29.74
PvHsp20-19.5b	Cold 0day-1	29.68
PvHsp20-19.5b	Cold 0day-2	30.68
PvHsp20-19.5b	Cold 0day-2	30.28
PvHsp20-19.5b	Cold 0day-2	30.34
PvHsp20-19.5b	Cold 0day-3	31.67
PvHsp20-19.5b	Cold 0day-3	31.06
PvHsp20-19.5b	Cold 0day-3	31.29
PvHsp20-19.5b	Cold 14day-1	24.19
PvHsp20-19.5b	Cold 14day-1	24.3
PvHsp20-19.5b	Cold 14day-1	24.45
PvHsp20-19.5b	Cold 14day-2	24.02
PvHsp20-19.5b	Cold 14day-2	24.09
PvHsp20-19.5b	Cold 14day-2	24.3
PvHsp20-19.5b	Cold 14day-3	26.66
PvHsp20-19.5b	Cold 14day-3	26.47
PvHsp20-19.5b	Cold 14day-3	26.77
PvHsp20-19.5b	Cold 28day-1	25.52
PvHsp20-19.5b	Cold 28day-1	25.34
PvHsp20-19.5b	Cold 28day-1	25.4
PvHsp20-19.5b	Cold 28day-2	26.33
PvHsp20-19.5b	Cold 28day-2	26.13
PvHsp20-19.5b	Cold 28day-2	26.04
PvHsp20-19.5b	Cold 28day-3	30.94
PvHsp20-19.5b	Cold 28day-3	30.85
PvHsp20-19.5b	Cold 28day-3	30.79
PvHsp20-19.5b	Heat 0day-1	29.4
PvHsp20-19.5b	Heat 0day-1	29.21
PvHsp20-19.5b	Heat 0day-1	29.29
PvHsp20-19.5b	Heat 0day-2	27.27
PvHsp20-19.5b	Heat 0day-2	27.91
PvHsp20-19.5b	Heat 0day-2	27.66
PvHsp20-19.5b	Heat 0day-3	28.47
PvHsp20-19.5b	Heat 0day-3	29.56
PvHsp20-19.5b	Heat 0day-3	29.29
PvHsp20-19.5b	Heat 14day-1	29.24
PvHsp20-19.5b	Heat 14day-1	28.96
PvHsp20-19.5b	Heat 14day-1	29.26
PvHsp20-19.5b	Heat 14day-2	29.69
PvHsp20-19.5b	Heat 14day-2	29.87
PvHsp20-19.5b	Heat 14day-2	30.31
PvHsp20-19.5b	Heat 14day-3	33.48
PvHsp20-19.5b	Heat 14day-3	33.82
PvHsp20-19.5b	Heat 14day-3	33.83
PvHsp20-19.5b	Heat 28day-1	30.3
PvHsp20-19.5b	Heat 28day-1	31.21
PvHsp20-19.5b	Heat 28day-1	31.24
PvHsp20-19.5b	Heat 28day-2	32.09
PvHsp20-19.5b	Heat 28day-2	31.23
PvHsp20-19.5b	Heat 28day-2	31.33
PvHsp20-19.5b	Heat 28day-3	29.62
PvHsp20-19.5b	Heat 28day-3	29.6
PvHsp20-19.5b	Heat 28day-3	29.81

## Sheet: PvHsp20-21.0b
Gene name	All treatments	CT values
PvHsp20-21.0b	Drought 0day-1	27.18
PvHsp20-21.0b	Drought 0day-1	26.85
PvHsp20-21.0b	Drought 0day-1	26.99
PvHsp20-21.0b	Drought 0day-2	27.58
PvHsp20-21.0b	Drought 0day-2	27.54
PvHsp20-21.0b	Drought 0day-2	27.88
PvHsp20-21.0b	Drought 0day-3	26.89
PvHsp20-21.0b	Drought 0day-3	26.84
PvHsp20-21.0b	Drought 0day-3	26.51
PvHsp20-21.0b	Drought 14day-1	35.4
PvHsp20-21.0b	Drought 14day-1	35.4
PvHsp20-21.0b	Drought 14day-1	35.42
PvHsp20-21.0b	Drought 14day-2	33.2
PvHsp20-21.0b	Drought 14day-2	33.27
PvHsp20-21.0b	Drought 14day-2	33.21
PvHsp20-21.0b	Drought 14day-3	32.25
PvHsp20-21.0b	Drought 14day-3	32.91
PvHsp20-21.0b	Drought 14day-3	32.22
PvHsp20-21.0b	Drought 28day-1	32.88
PvHsp20-21.0b	Drought 28day-1	32.98
PvHsp20-21.0b	Drought 28day-1	31.98
PvHsp20-21.0b	Drought 28day-2	32.88
PvHsp20-21.0b	Drought 28day-2	32.11
PvHsp20-21.0b	Drought 28day-2	32.01
PvHsp20-21.0b	Drought 28day-3	31.09
PvHsp20-21.0b	Drought 28day-3	30.46
PvHsp20-21.0b	Drought 28day-3	30.78
PvHsp20-21.0b	ABA 0day-1	34.39
PvHsp20-21.0b	ABA 0day-1	34.19
PvHsp20-21.0b	ABA 0day-1	34.44
PvHsp20-21.0b	ABA 0day-2	31.72
PvHsp20-21.0b	ABA 0day-2	31.59
PvHsp20-21.0b	ABA 0day-2	31.19
PvHsp20-21.0b	ABA 0day-3	30.37
PvHsp20-21.0b	ABA 0day-3	30.14
PvHsp20-21.0b	ABA 0day-3	30.14
PvHsp20-21.0b	ABA 8day-1	30.26
PvHsp20-21.0b	ABA 8day-1	29.98
PvHsp20-21.0b	ABA 8day-1	29.67
PvHsp20-21.0b	ABA 8day-2	29.81
PvHsp20-21.0b	ABA 8day-2	29.3
PvHsp20-21.0b	ABA 8day-2	29.83
PvHsp20-21.0b	ABA 8day-3	28.39
PvHsp20-21.0b	ABA 8day-3	28.49
PvHsp20-21.0b	ABA 8day-3	28.49
PvHsp20-21.0b	ABA 16day-1	34.2
PvHsp20-21.0b	ABA 16day-1	34.11
PvHsp20-21.0b	ABA 16day-1	34.45
PvHsp20-21.0b	ABA 16day-2	33.08
PvHsp20-21.0b	ABA 16day-2	32.93
PvHsp20-21.0b	ABA 16day-2	32.73
PvHsp20-21.0b	ABA 16day-3	34.73
PvHsp20-21.0b	ABA 16day-3	34.89
PvHsp20-21.0b	ABA 16day-3	34.89
PvHsp20-21.0b	Salt 0day-1	28.21
PvHsp20-21.0b	Salt 0day-1	28.03
PvHsp20-21.0b	Salt 0day-1	27.94
PvHsp20-21.0b	Salt 0day-2	30.13
PvHsp20-21.0b	Salt 0day-2	30.14
PvHsp20-21.0b	Salt 0day-2	30.45
PvHsp20-21.0b	Salt 0day-3	26.22
PvHsp20-21.0b	Salt 0day-3	26.01
PvHsp20-21.0b	Salt 0day-3	25.99
PvHsp20-21.0b	Salt 14day-1	28.13
PvHsp20-21.0b	Salt 14day-1	28.41
PvHsp20-21.0b	Salt 14day-1	28.84
PvHsp20-21.0b	Salt 14day-2	28.4
PvHsp20-21.0b	Salt 14day-2	28.75
PvHsp20-21.0b	Salt 14day-2	28.95
PvHsp20-21.0b	Salt 14day-3	28.72
PvHsp20-21.0b	Salt 14day-3	28.94
PvHsp20-21.0b	Salt 14day-3	29
PvHsp20-21.0b	Salt 28day-1	31.88
PvHsp20-21.0b	Salt 28day-1	31.94
PvHsp20-21.0b	Salt 28day-1	32.05
PvHsp20-21.0b	Salt 28day-2	31.88
PvHsp20-21.0b	Salt 28day-2	31.76
PvHsp20-21.0b	Salt 28day-2	31.78
PvHsp20-21.0b	Salt 28day-3	30.56
PvHsp20-21.0b	Salt 28day-3	30.73
PvHsp20-21.0b	Salt 28day-3	30.93
PvHsp20-21.0b	Cold 0day-1	30.64
PvHsp20-21.0b	Cold 0day-1	31.11
PvHsp20-21.0b	Cold 0day-1	31.16
PvHsp20-21.0b	Cold 0day-2	32.45
PvHsp20-21.0b	Cold 0day-2	32.68
PvHsp20-21.0b	Cold 0day-2	32.96
PvHsp20-21.0b	Cold 0day-3	30.76
PvHsp20-21.0b	Cold 0day-3	30.31
PvHsp20-21.0b	Cold 0day-3	30.39
PvHsp20-21.0b	Cold 14day-1	35.3
PvHsp20-21.0b	Cold 14day-1	34.98
PvHsp20-21.0b	Cold 14day-1	34.88
PvHsp20-21.0b	Cold 14day-2	33.18
PvHsp20-21.0b	Cold 14day-2	32.73
PvHsp20-21.0b	Cold 14day-2	33.26
PvHsp20-21.0b	Cold 14day-3	33.94
PvHsp20-21.0b	Cold 14day-3	33.99
PvHsp20-21.0b	Cold 14day-3	33.64
PvHsp20-21.0b	Cold 28day-1	35.19
PvHsp20-21.0b	Cold 28day-1	35.23
PvHsp20-21.0b	Cold 28day-1	35.4
PvHsp20-21.0b	Cold 28day-2	34.13
PvHsp20-21.0b	Cold 28day-2	34.23
PvHsp20-21.0b	Cold 28day-2	34.01
PvHsp20-21.0b	Cold 28day-3	33.59
PvHsp20-21.0b	Cold 28day-3	32.78
PvHsp20-21.0b	Cold 28day-3	33.47
PvHsp20-21.0b	Heat 0day-1	27.06
PvHsp20-21.0b	Heat 0day-1	26.83
PvHsp20-21.0b	Heat 0day-1	27.04
PvHsp20-21.0b	Heat 0day-2	25.42
PvHsp20-21.0b	Heat 0day-2	25.39
PvHsp20-21.0b	Heat 0day-2	24.39
PvHsp20-21.0b	Heat 0day-3	25.39
PvHsp20-21.0b	Heat 0day-3	25.4
PvHsp20-21.0b	Heat 0day-3	24.97
PvHsp20-21.0b	Heat 14day-1	26.35
PvHsp20-21.0b	Heat 14day-1	26.28
PvHsp20-21.0b	Heat 14day-1	26.38
PvHsp20-21.0b	Heat 14day-2	27.39
PvHsp20-21.0b	Heat 14day-2	27.63
PvHsp20-21.0b	Heat 14day-2	27.44
PvHsp20-21.0b	Heat 14day-3	26.71
PvHsp20-21.0b	Heat 14day-3	26.89
PvHsp20-21.0b	Heat 14day-3	26.97
PvHsp20-21.0b	Heat 28day-1	28.48
PvHsp20-21.0b	Heat 28day-1	27.99
PvHsp20-21.0b	Heat 28day-1	27.89
PvHsp20-21.0b	Heat 28day-2	27.79
PvHsp20-21.0b	Heat 28day-2	27.37
PvHsp20-21.0b	Heat 28day-2	27.27
PvHsp20-21.0b	Heat 28day-3	27
PvHsp20-21.0b	Heat 28day-3	27.05
PvHsp20-21.0b	Heat 28day-3	28.05

## Sheet: PvHsp20-21.8b
Gene name	All treatments	CT values
PvHsp20-21.8b	Drought 0day-1	33.88
PvHsp20-21.8b	Drought 0day-1	33.34
PvHsp20-21.8b	Drought 0day-1	33.24
PvHsp20-21.8b	Drought 0day-2	33.82
PvHsp20-21.8b	Drought 0day-2	33.73
PvHsp20-21.8b	Drought 0day-2	33.79
PvHsp20-21.8b	Drought 0day-3	32.15
PvHsp20-21.8b	Drought 0day-3	32.53
PvHsp20-21.8b	Drought 0day-3	32.43
PvHsp20-21.8b	Drought 14day-1	32.73
PvHsp20-21.8b	Drought 14day-1	32.08
PvHsp20-21.8b	Drought 14day-1	31.88
PvHsp20-21.8b	Drought 14day-2	31.27
PvHsp20-21.8b	Drought 14day-2	32.83
PvHsp20-21.8b	Drought 14day-2	32.8
PvHsp20-21.8b	Drought 14day-3	34.6
PvHsp20-21.8b	Drought 14day-3	34.83
PvHsp20-21.8b	Drought 14day-3	34.82
PvHsp20-21.8b	Drought 28day-1	32.86
PvHsp20-21.8b	Drought 28day-1	32.76
PvHsp20-21.8b	Drought 28day-1	32.56
PvHsp20-21.8b	Drought 28day-2	32.05
PvHsp20-21.8b	Drought 28day-2	32.39
PvHsp20-21.8b	Drought 28day-2	32.29
PvHsp20-21.8b	Drought 28day-3	30.38
PvHsp20-21.8b	Drought 28day-3	30.27
PvHsp20-21.8b	Drought 28day-3	30.39
PvHsp20-21.8b	ABA 0day-1	31.94
PvHsp20-21.8b	ABA 0day-1	32.85
PvHsp20-21.8b	ABA 0day-1	32.54
PvHsp20-21.8b	ABA 0day-2	34
PvHsp20-21.8b	ABA 0day-2	33.39
PvHsp20-21.8b	ABA 0day-2	33.26
PvHsp20-21.8b	ABA 0day-3	32.07
PvHsp20-21.8b	ABA 0day-3	32.06
PvHsp20-21.8b	ABA 0day-3	32.43
PvHsp20-21.8b	ABA 8day-1	36.33
PvHsp20-21.8b	ABA 8day-1	35.85
PvHsp20-21.8b	ABA 8day-1	35.58
PvHsp20-21.8b	ABA 8day-2	33.07
PvHsp20-21.8b	ABA 8day-2	32.38
PvHsp20-21.8b	ABA 8day-2	32.35
PvHsp20-21.8b	ABA 8day-3	31.66
PvHsp20-21.8b	ABA 8day-3	31.42
PvHsp20-21.8b	ABA 8day-3	31.36
PvHsp20-21.8b	ABA 16day-1	32.38
PvHsp20-21.8b	ABA 16day-1	32.32
PvHsp20-21.8b	ABA 16day-1	32.22
PvHsp20-21.8b	ABA 16day-2	33.04
PvHsp20-21.8b	ABA 16day-2	32.23
PvHsp20-21.8b	ABA 16day-2	32.33
PvHsp20-21.8b	ABA 16day-3	32.53
PvHsp20-21.8b	ABA 16day-3	31.94
PvHsp20-21.8b	ABA 16day-3	31.58
PvHsp20-21.8b	Salt 0day-1	36.21
PvHsp20-21.8b	Salt 0day-1	36.41
PvHsp20-21.8b	Salt 0day-1	36.77
PvHsp20-21.8b	Salt 0day-2	35.2
PvHsp20-21.8b	Salt 0day-2	35.26
PvHsp20-21.8b	Salt 0day-2	35.12
PvHsp20-21.8b	Salt 0day-3	34.23
PvHsp20-21.8b	Salt 0day-3	34.38
PvHsp20-21.8b	Salt 0day-3	34.54
PvHsp20-21.8b	Salt 14day-1	34.47
PvHsp20-21.8b	Salt 14day-1	34.23
PvHsp20-21.8b	Salt 14day-1	34.43
PvHsp20-21.8b	Salt 14day-2	32.89
PvHsp20-21.8b	Salt 14day-2	32.87
PvHsp20-21.8b	Salt 14day-2	32.77
PvHsp20-21.8b	Salt 14day-3	35.36
PvHsp20-21.8b	Salt 14day-3	35.63
PvHsp20-21.8b	Salt 14day-3	35.26
PvHsp20-21.8b	Salt 28day-1	35.64
PvHsp20-21.8b	Salt 28day-1	35.86
PvHsp20-21.8b	Salt 28day-1	35.72
PvHsp20-21.8b	Salt 28day-2	32.26
PvHsp20-21.8b	Salt 28day-2	32.3
PvHsp20-21.8b	Salt 28day-2	32.41
PvHsp20-21.8b	Salt 28day-3	33.97
PvHsp20-21.8b	Salt 28day-3	34.99
PvHsp20-21.8b	Salt 28day-3	34.93
PvHsp20-21.8b	Cold 0day-1	35.47
PvHsp20-21.8b	Cold 0day-1	35.69
PvHsp20-21.8b	Cold 0day-1	35.77
PvHsp20-21.8b	Cold 0day-2	33.22
PvHsp20-21.8b	Cold 0day-2	33.64
PvHsp20-21.8b	Cold 0day-2	33.11
PvHsp20-21.8b	Cold 0day-3	33.21
PvHsp20-21.8b	Cold 0day-3	33.25
PvHsp20-21.8b	Cold 0day-3	33.48
PvHsp20-21.8b	Cold 14day-1	31.97
PvHsp20-21.8b	Cold 14day-1	31.49
PvHsp20-21.8b	Cold 14day-1	31.43
PvHsp20-21.8b	Cold 14day-2	28.99
PvHsp20-21.8b	Cold 14day-2	29.49
PvHsp20-21.8b	Cold 14day-2	29.26
PvHsp20-21.8b	Cold 14day-3	33.34
PvHsp20-21.8b	Cold 14day-3	33.46
PvHsp20-21.8b	Cold 14day-3	33.29
PvHsp20-21.8b	Cold 28day-1	31.03
PvHsp20-21.8b	Cold 28day-1	31.16
PvHsp20-21.8b	Cold 28day-1	31.61
PvHsp20-21.8b	Cold 28day-2	30.57
PvHsp20-21.8b	Cold 28day-2	30.46
PvHsp20-21.8b	Cold 28day-2	30.26
PvHsp20-21.8b	Cold 28day-3	32.69
PvHsp20-21.8b	Cold 28day-3	33.2
PvHsp20-21.8b	Cold 28day-3	32.98
PvHsp20-21.8b	Heat 0day-1	34.02
PvHsp20-21.8b	Heat 0day-1	34.47
PvHsp20-21.8b	Heat 0day-1	34.24
PvHsp20-21.8b	Heat 0day-2	33.78
PvHsp20-21.8b	Heat 0day-2	32.84
PvHsp20-21.8b	Heat 0day-2	32.24
PvHsp20-21.8b	Heat 0day-3	34.01
PvHsp20-21.8b	Heat 0day-3	33.66
PvHsp20-21.8b	Heat 0day-3	33.56
PvHsp20-21.8b	Heat 14day-1	34.3
PvHsp20-21.8b	Heat 14day-1	32.78
PvHsp20-21.8b	Heat 14day-1	32.54
PvHsp20-21.8b	Heat 14day-2	33.84
PvHsp20-21.8b	Heat 14day-2	33.04
PvHsp20-21.8b	Heat 14day-2	33.01
PvHsp20-21.8b	Heat 14day-3	34.17
PvHsp20-21.8b	Heat 14day-3	34.59
PvHsp20-21.8b	Heat 14day-3	34.47
PvHsp20-21.8b	Heat 28day-1	34.37
PvHsp20-21.8b	Heat 28day-1	33.2
PvHsp20-21.8b	Heat 28day-1	33.16
PvHsp20-21.8b	Heat 28day-2	33.68
PvHsp20-21.8b	Heat 28day-2	33.5
PvHsp20-21.8b	Heat 28day-2	33.45
PvHsp20-21.8b	Heat 28day-3	33.13
PvHsp20-21.8b	Heat 28day-3	33.34
PvHsp20-21.8b	Heat 28day-3	33.29

## Sheet: UCE2(Reference gene)
Gene name	All treatments	CT values
UCE2	Drought 0day-1	24.19
UCE2	Drought 0day-1	23.37
UCE2	Drought 0day-1	23.99
UCE2	Drought 0day-2	27.1
UCE2	Drought 0day-2	26.71
UCE2	Drought 0day-2	26.31
UCE2	Drought 0day-3	24.71
UCE2	Drought 0day-3	25.25
UCE2	Drought 0day-3	24.91
UCE2	Drought 14day-1	28.28
UCE2	Drought 14day-1	28.45
UCE2	Drought 14day-1	28.33
UCE2	Drought 14day-2	23.15
UCE2	Drought 14day-2	23.04
UCE2	Drought 14day-2	23.31
UCE2	Drought 14day-3	22.61
UCE2	Drought 14day-3	22.42
UCE2	Drought 14day-3	22.5
UCE2	Drought 28day-1	23.21
UCE2	Drought 28day-1	23.47
UCE2	Drought 28day-1	23.33
UCE2	Drought 28day-2	29.45
UCE2	Drought 28day-2	30.01
UCE2	Drought 28day-2	30.61
UCE2	Drought 28day-3	29.99
UCE2	Drought 28day-3	29.48
UCE2	Drought 28day-3	29.67
UCE2	ABA 0day-1	33.06
UCE2	ABA 0day-1	32.51
UCE2	ABA 0day-1	32.7
UCE2	ABA 0day-2	27.9
UCE2	ABA 0day-2	28.25
UCE2	ABA 0day-2	28.1
UCE2	ABA 0day-3	24.03
UCE2	ABA 0day-3	24.18
UCE2	ABA 0day-3	24.34
UCE2	ABA 8day-1	26.69
UCE2	ABA 8day-1	25.52
UCE2	ABA 8day-1	25.42
UCE2	ABA 8day-2	25.27
UCE2	ABA 8day-2	25.05
UCE2	ABA 8day-2	25.15
UCE2	ABA 8day-3	32.5
UCE2	ABA 8day-3	32.39
UCE2	ABA 8day-3	32.44
UCE2	ABA 16day-1	26.14
UCE2	ABA 16day-1	25.52
UCE2	ABA 16day-1	25.57
UCE2	ABA 16day-2	24.81
UCE2	ABA 16day-2	24.67
UCE2	ABA 16day-2	24.41
UCE2	ABA 16day-3	26.38
UCE2	ABA 16day-3	26.67
UCE2	ABA 16day-3	26.46
UCE2	Salt 0day-1	23.75
UCE2	Salt 0day-1	24.15
UCE2	Salt 0day-1	24.55
UCE2	Salt 0day-2	23.35
UCE2	Salt 0day-2	23.85
UCE2	Salt 0day-2	23.66
UCE2	Salt 0day-3	24.86
UCE2	Salt 0day-3	24.55
UCE2	Salt 0day-3	24.67
UCE2	Salt 14day-1	24.03
UCE2	Salt 14day-1	24.03
UCE2	Salt 14day-1	24.01
UCE2	Salt 14day-2	23.66
UCE2	Salt 14day-2	23.56
UCE2	Salt 14day-2	23.12
UCE2	Salt 14day-3	23.14
UCE2	Salt 14day-3	23.33
UCE2	Salt 14day-3	23.45
UCE2	Salt 28day-1	26.7
UCE2	Salt 28day-1	26.35
UCE2	Salt 28day-1	26.67
UCE2	Salt 28day-2	24.27
UCE2	Salt 28day-2	24.77
UCE2	Salt 28day-2	24.54
UCE2	Salt 28day-3	22.59
UCE2	Salt 28day-3	22.56
UCE2	Salt 28day-3	22.77
UCE2	Cold 0day-1	24.33
UCE2	Cold 0day-1	24.73
UCE2	Cold 0day-1	24.22
UCE2	Cold 0day-2	25.23
UCE2	Cold 0day-2	25.52
UCE2	Cold 0day-2	25.38
UCE2	Cold 0day-3	26.04
UCE2	Cold 0day-3	26.79
UCE2	Cold 0day-3	26.45
UCE2	Cold 14day-1	27.99
UCE2	Cold 14day-1	28.7
UCE2	Cold 14day-1	27.7
UCE2	Cold 14day-2	24.65
UCE2	Cold 14day-2	24.89
UCE2	Cold 14day-2	24.91
UCE2	Cold 14day-3	27.4
UCE2	Cold 14day-3	27.56
UCE2	Cold 14day-3	27.88
UCE2	Cold 28day-1	26.27
UCE2	Cold 28day-1	26.03
UCE2	Cold 28day-1	26.51
UCE2	Cold 28day-2	25.76
UCE2	Cold 28day-2	25.67
UCE2	Cold 28day-2	25.66
UCE2	Cold 28day-3	26.12
UCE2	Cold 28day-3	26.22
UCE2	Cold 28day-3	26.12
UCE2	Heat 0day-1	22.55
UCE2	Heat 0day-1	22.3
UCE2	Heat 0day-1	22.4
UCE2	Heat 0day-2	21.43
UCE2	Heat 0day-2	21.51
UCE2	Heat 0day-2	21.48
UCE2	Heat 0day-3	21.95
UCE2	Heat 0day-3	22.41
UCE2	Heat 0day-3	22.11
UCE2	Heat 14day-1	21.92
UCE2	Heat 14day-1	21.54
UCE2	Heat 14day-1	21.66
UCE2	Heat 14day-2	21.89
UCE2	Heat 14day-2	23.36
UCE2	Heat 14day-2	23.81
UCE2	Heat 14day-3	22.13
UCE2	Heat 14day-3	22.08
UCE2	Heat 14day-3	22.18
UCE2	Heat 28day-1	23.74
UCE2	Heat 28day-1	23.45
UCE2	Heat 28day-1	23.7
UCE2	Heat 28day-2	23.62
UCE2	Heat 28day-2	23.45
UCE2	Heat 28day-2	23.55
UCE2	Heat 28day-3	22.26
UCE2	Heat 28day-3	22.14
UCE2	Heat 28day-3	22.12
