# Supplementary material for: Genome-Wide Analysis of the PvHsp20 Family in Switchgrass: Motif, Genomic Organization, and Identification of Stress or Developmental-Related Hsp20s
Source: Front Plant Sci. 2017 Jun 9;8:1024. doi: 10.3389/fpls.2017.01024 (PMC5465300; doi:10.3389/fpls.2017.01024)
Supplement: Supplementary file 5 [file DataSheet5.XLSX]

## Sheet: Sheet1
Additional file 5: The interaction relationship for PvHsp20 proteins.
Node 1	Node 2	Score
PvHsp20-16.2	PvHsp20-17.8d	0.884
PvHsp20-16.2	Pavir.J01485.1	0.86
PvHsp20-16.2	PvHsp20-19.1	0.858
PvHsp20-17.4b	Pavir.Ib00855.1	0.908
PvHsp20-17.4b	PvHsp20-15.5b	0.902
PvHsp20-17.4b	PvHsp20-40.5	0.9
PvHsp20-17.4b	PvHsp20-16.9c	0.89
PvHsp20-17.4b	PvHsp20-17.4a	0.884
PvHsp20-17.4b	Pavir.Ia01551.2	0.88
PvHsp20-17.4b	PvHsp20-17.8d	0.876
PvHsp20-17.4b	Pavir.Ab02418.1	0.87
PvHsp20-17.4b	PvHsp20-19.1	0.854
PvHsp20-17.0	PvHsp20-16.9c	0.924
PvHsp20-17.0	PvHsp20-19.1	0.904
PvHsp20-17.0	Pavir.Ib00852.1	0.882
PvHsp20-17.0	PvHsp20-17.8d	0.874
PvHsp20-17.0	Pavir.Aa02873.2	0.852
PvHsp20-17.0	PvHsp20-17.4a	0.852
PvHsp20-16.9c	Pavir.Db00412.1	0.902
PvHsp20-16.9c	PvHsp20-17.8d	0.898
PvHsp20-16.9c	Pavir.J02821.1	0.89
PvHsp20-16.9c	Pavir.Fb01850.1	0.884
PvHsp20-16.9c	Pavir.Db00508.1	0.878
PvHsp20-16.9c	Pavir.J08009.6	0.876
PvHsp20-16.9c	Pavir.Da02283.1	0.874
PvHsp20-16.9c	Pavir.Ba03987.1	0.872
PvHsp20-16.9c	Pavir.Ib00486.1	0.872
PvHsp20-16.9c	Pavir.Ca01203.1	0.87
PvHsp20-16.9c	Pavir.Ib00855.1	0.868
PvHsp20-16.9c	Pavir.Db00578.1	0.866
PvHsp20-16.9c	Pavir.Ca00477.1	0.858
PvHsp20-16.9c	Pavir.Ba02963.1	0.858
PvHsp20-16.9c	Pavir.J33691.1	0.858
PvHsp20-16.9c	Pavir.Da02219.1	0.856
PvHsp20-16.9c	Pavir.Ib00530.1	0.856
PvHsp20-16.9c	Pavir.Da01658.1	0.854
PvHsp20-16.9c	Pavir.Ib02791.1	0.852
PvHsp20-16.9c	Pavir.Ba01576.1	0.898
PvHsp20-16.9c	PvHsp20-19.1	0.898
PvHsp20-16.9c	PvHsp20-24.2	0.88
PvHsp20-16.9c	Pavir.Ib02472.1	0.878
PvHsp20-16.9c	Pavir.Db00708.1	0.872
PvHsp20-16.9c	Pavir.Aa02541.1	0.87
PvHsp20-16.9c	Pavir.J02905.1	0.868
PvHsp20-16.9c	Pavir.J33423.1	0.868
PvHsp20-16.9c	Pavir.Eb02272.1	0.866
PvHsp20-16.9c	Pavir.J00693.1	0.866
PvHsp20-16.9c	Pavir.Ia03910.1	0.864
PvHsp20-16.9c	Pavir.Ea00229.1	0.858
PvHsp20-16.9c	PvHsp20-22.0	0.856
PvHsp20-16.9c	Pavir.J07442.1	0.854
PvHsp20-19.5b	PvHsp20-19.1	0.906
PvHsp20-19.5b	PvHsp20-17.4a	0.9
PvHsp20-19.5b	PvHsp20-17.8d	0.886
PvHsp20-19.5b	Pavir.Eb03106.1	0.886
PvHsp20-19.5b	Pavir.J33423.1	0.858
PvHsp20-40.5	PvHsp20-15.5b	0.916
PvHsp20-40.5	PvHsp20-19.1	0.86
PvHsp20-17.4a	PvHsp20-17.8d	0.906
PvHsp20-17.4a	PvHsp20-19.1	0.89
PvHsp20-17.4a	PvHsp20-22.0	0.878
PvHsp20-19.1	Pavir.J33423.1	0.92
PvHsp20-19.1	PvHsp20-17.8d	0.912
PvHsp20-19.1	PvHsp20-22.0	0.91
PvHsp20-19.1	PvHsp20-15.5b	0.868
PvHsp20-19.1	Pavir.Ea00013.1	0.864
PvHsp20-19.1	Pavir.Eb03106.1	0.858
PvHsp20-17.8d	Pavir.Ib00039.1	0.906
PvHsp20-17.8d	Pavir.J08397.1	0.878
PvHsp20-17.8d	Pavir.Ba00107.1	0.874
PvHsp20-17.8d	Pavir.Fb01850.1	0.872
PvHsp20-17.8d	Pavir.J33423.1	0.87
PvHsp20-17.8d	Pavir.J02905.1	0.866
PvHsp20-17.8d	Pavir.Ca01203.1	0.864
PvHsp20-17.8d	Pavir.Ib03422.1	0.858
PvHsp20-17.8d	Pavir.Ba01576.1	0.856
PvHsp20-17.8d	Pavir.Db00412.1	0.854
PvHsp20-17.8d	Pavir.Db00508.1	0.854
PvHsp20-17.8d	Pavir.Ib00486.1	0.852
PvHsp20-22.0	PvHsp20-17.8d	0.896
PvHsp20-22.0	Pavir.Ga01811.1	0.862
PvHsp20-15.5b	Pavir.J04141.1	0.914
PvHsp20-15.5b	Pavir.Ia00858.1	0.906
PvHsp20-15.5b	Pavir.Ib00039.1	0.892
PvHsp20-15.5b	Pavir.J01485.1	0.888
PvHsp20-15.5b	Pavir.Aa03384.1	0.888
PvHsp20-15.5b	Pavir.J37696.1	0.886
PvHsp20-15.5b	Pavir.Ia01551.2	0.886
PvHsp20-15.5b	Pavir.Ib02463.1	0.882
PvHsp20-15.5b	PvHsp20-17.8d	0.88
PvHsp20-15.5b	Pavir.Ib01486.3	0.874
PvHsp20-15.5b	Pavir.J01707.1	0.872
PvHsp20-15.5b	Pavir.Ab02418.1	0.872
PvHsp20-15.5b	Pavir.Ia03694.1	0.866
PvHsp20-15.5b	Pavir.Aa03446.1	0.866
PvHsp20-15.5b	Pavir.Ia01020.1	0.858
PvHsp20-15.5b	Pavir.Aa01781.1	0.854
PvHsp20-15.5b	Pavir.J33423.1	0.854
PvHsp20-15.5b	Pavir.Ca00477.1	0.854
PvHsp20-15.5b	Pavir.Ib00855.1	0.852
PvHsp20-23.1b	Pavir.Ea00013.1	0.888
PvHsp20-23.1b	Pavir.Ia00858.1	0.882
PvHsp20-23.1b	PvHsp20-17.8d	0.858
PvHsp20-23.1b	Pavir.Da02283.1	0.856
PvHsp20-17.8d	Pavir.Ca01122.1	0.912
PvHsp20-17.8d	Pavir.Eb02272.1	0.89
PvHsp20-17.8d	Pavir.J00047.1	0.872
PvHsp20-17.8d	Pavir.Ib00855.1	0.86
PvHsp20-17.8d	Pavir.Aa02057.1	0.854
